# Supplementary material for: 2-[(4,6-Dimeth­oxy­pyrimidin-2-yl)­oxy]benzaldehyde
Source: Acta Crystallogr Sect E Struct Rep Online. 2012 Jan 18;68(Pt 2):o423. doi: 10.1107/S1600536812000840 (PMC3275181; doi:10.1107/S1600536812000840)
Supplement: Supplementary file 1 [file e-68-0o423-sup1.cif]

##############################################################################
#                                                                            #
# This CIF contains the data in a paper accepted for publication in          #
# Acta Crystallographica Section E. It conforms to the requirements of       #
# Notes for Authors for Acta Crystallographica Section E, and has been       #
# peer reviewed under the auspices of the IUCr Commission on Journals.       #
#                                                                            #
# Full details of the Crystallographic Information File format               #
# are given in the paper "The Crystallographic Information File (CIF):       #
# a New Standard Archive File for Crystallography" by S. R. Hall, F. H.      #
# Allen and I. D. Brown [Acta Cryst. (1991), A47, 655-685].                  #
#                                                                            #
# The current version of the core CIF dictionary is obtainable from          #
# ftp://ftp.iucr.org/pub/cif_core.dic.                                       #
#                                                                            #
# Software is freely available for graphical display of the structure(s)     #
# in this CIF. For information consult the CIF software page                 #
# http://www.iucr.org/resources/cif/software.                                #
#                                                                            #
# This file may be used for bona fide research purposes within the           #
# scientific community so long as proper attribution is given to the journal # 
# article from which it was obtained.                                        #
#                                                                            #
##############################################################################
data_I
_audit_creation_method     SHELXL-97
_chemical_name_systematic
;
2-[(4,6-Dimethoxypyrimidin-2-yl)oxy]benzaldehyde
;
_chemical_name_common     ?
_chemical_formula_moiety     'C13 H12 N2 O4'
_chemical_formula_sum     'C13 H12 N2 O4'
_chemical_formula_iupac     'C13 H12 N2 O4'
_chemical_formula_weight     260.25
_chemical_melting_point     ?
_symmetry_cell_setting     monoclinic
_symmetry_space_group_name_H-M     'P 21'
_symmetry_space_group_name_Hall     'P 2yb'
loop_
    _symmetry_equiv_pos_site_id
    _symmetry_equiv_pos_as_xyz
    1 x,y,z
    2 -x,1/2+y,-z
_cell_length_a     3.9920(8)
_cell_length_b     7.3670(15)
_cell_length_c     20.885(4)
_cell_angle_alpha     90.00
_cell_angle_beta     94.87(3)
_cell_angle_gamma     90.00
_cell_volume     612.0(2)
_cell_formula_units_Z     2
_cell_measurement_reflns_used     25
_cell_measurement_theta_min     9
_cell_measurement_theta_max     13
_cell_measurement_temperature     293(2)
_exptl_crystal_description     block
_exptl_crystal_colour     colourless
_exptl_crystal_size_max     0.30
_exptl_crystal_size_mid     0.20
_exptl_crystal_size_min     0.10
_exptl_crystal_density_diffrn     1.412
_exptl_crystal_density_meas     ?
_exptl_crystal_density_method     'not measured'
_exptl_crystal_F_000     272
_exptl_absorpt_coefficient_mu     0.107
_exptl_absorpt_correction_type     psi-scan
_exptl_absorpt_process_details     '(SADABS; Sheldrick, 1996)'
_exptl_absorpt_correction_T_min     0.9687
_exptl_absorpt_correction_T_max     0.9894
_exptl_special_details     ?
_diffrn_ambient_temperature     293(2)
_diffrn_radiation_type     MoK\a
_diffrn_radiation_wavelength     0.71073
_diffrn_radiation_source     'fine-focus sealed tube'
_diffrn_radiation_monochromator     graphite
_diffrn_measurement_device_type     'Enraf--Nonius CAD-4'
_diffrn_measurement_method     \w/2\q
_diffrn_detector_area_resol_mean     ?
_diffrn_reflns_number     2563
_diffrn_reflns_av_R_equivalents     0.0239
_diffrn_reflns_av_sigmaI/netI     0.0334
_diffrn_reflns_theta_min     1.96
_diffrn_reflns_theta_max     25.38
_diffrn_reflns_theta_full     25.38
_diffrn_measured_fraction_theta_max     0.998
_diffrn_measured_fraction_theta_full     0.998
_diffrn_reflns_limit_h_min     0
_diffrn_reflns_limit_h_max     4
_diffrn_reflns_limit_k_min     -8
_diffrn_reflns_limit_k_max     8
_diffrn_reflns_limit_l_min     -25
_diffrn_reflns_limit_l_max     25
_diffrn_standards_number     3
_diffrn_standards_interval_count     200
_diffrn_standards_interval_time     2
_diffrn_standards_decay_%     1
_refine_special_details
;
Refinement of <i>F</i>^2^ against ALL reflections. The weighted <i>R</i>-factor
<i>wR</i> and goodness of fit <i>S</i> are based on <i>F</i>^2^, conventional
<i>R</i>-factors <i>R</i> are based on <i>F</i>, with <i>F</i> set to zero for
negative <i>F</i>^2^. The threshold expression of <i>F</i>^2^ >
\s(<i>F</i>^2^) is used only for calculating <i>R</i>-factors(gt) <i>etc</i>.
and is not relevant to the choice of reflections for refinement.
<i>R</i>-factors based on <i>F</i>^2^ are statistically about twice as large
as those based on <i>F</i>, and <i>R</i>- factors based on ALL data will be
even larger.
;
_reflns_number_total     2227
_reflns_number_gt     1790
_reflns_threshold_expression     I>2sigma(I)
_refine_ls_structure_factor_coef     Fsqd
_refine_ls_matrix_type     full
_refine_ls_R_factor_all     0.0596
_refine_ls_R_factor_gt     0.0462
_refine_ls_wR_factor_gt     0.1208
_refine_ls_wR_factor_ref     0.1305
_refine_ls_goodness_of_fit_ref     1.001
_refine_ls_restrained_S_all     1.001
_refine_ls_number_reflns     2227
_refine_ls_number_parameters     172
_refine_ls_number_restraints     1
_refine_ls_hydrogen_treatment     constr
_refine_ls_weighting_scheme     calc
_refine_ls_weighting_details
                 'calc w=1/[\s^2^(Fo^2^)+(0.0850P)^2^] where P=(Fo^2^+2Fc^2^)/3'
_atom_sites_solution_hydrogens     geom
_atom_sites_solution_primary     direct
_atom_sites_solution_secondary     difmap
_refine_ls_shift/su_max     0.000
_refine_ls_shift/su_mean     0.000
_refine_diff_density_max     0.142
_refine_diff_density_min     -0.141
_refine_ls_extinction_method     none
_refine_ls_extinction_coef     ?
_refine_ls_abs_structure_details     'none; 1023 Friedel pairs merged'
_refine_ls_abs_structure_Flack     ?
loop_
    _atom_type_symbol
    _atom_type_description
    _atom_type_scat_dispersion_real
    _atom_type_scat_dispersion_imag
    _atom_type_scat_source
    'C' 'C' 0.0033 0.0016
                         'International Tables Vol C Tables 4.2.6.8 and 6.1.1.4'
    'H' 'H' 0.0000 0.0000
                         'International Tables Vol C Tables 4.2.6.8 and 6.1.1.4'
    'N' 'N' 0.0061 0.0033
                         'International Tables Vol C Tables 4.2.6.8 and 6.1.1.4'
    'O' 'O' 0.0106 0.0060
                         'International Tables Vol C Tables 4.2.6.8 and 6.1.1.4'
_computing_data_collection     'CAD-4 EXPRESS (Enraf--Nonius, 1994)'
_computing_cell_refinement     'CAD-4 EXPRESS (Enraf--Nonius, 1994)'
_computing_data_reduction     'XCAD4 (Harms & Wocadlo, 1995)'
_computing_structure_solution     'SHELXS97 (Sheldrick, 2008)'
_computing_structure_refinement     'SHELXL97 (Sheldrick, 2008)'
_computing_molecular_graphics     'SHELXTL (Sheldrick, 2008)'
_computing_publication_material     'SHELXTL (Sheldrick, 2008)'
loop_
    _atom_site_type_symbol
    _atom_site_label
    _atom_site_fract_x
    _atom_site_fract_y
    _atom_site_fract_z
    _atom_site_U_iso_or_equiv
    _atom_site_thermal_displace_type
    _atom_site_calc_flag
    _atom_site_refinement_flags
    _atom_site_occupancy
    _atom_site_disorder_assembly
    _atom_site_disorder_group
    O O1 1.4553(7) 0.5127(4) 0.39674(15) 0.0925(11) Uani d . 1.000 . .
    O O2 0.8453(6) 0.7927(3) 0.27202(8) 0.0581(7) Uani d . 1.000 . .
    O O3 0.7500(5) 0.7425(3) 0.05537(8) 0.0591(8) Uani d . 1.000 . .
    O O4 1.2359(6) 1.2581(3) 0.15175(9) 0.0598(8) Uani d . 1.000 . .
    N N1 0.7955(6) 0.7671(3) 0.16578(10) 0.0457(8) Uani d . 1.000 . .
    N N2 1.0511(6) 1.0293(3) 0.21505(10) 0.0460(7) Uani d . 1.000 . .
    C C1 0.8229(7) 1.0480(4) 0.34509(13) 0.0503(9) Uani d . 1.000 . .
    C C2 0.9064(7) 1.1207(4) 0.40473(14) 0.0515(10) Uani d . 1.000 . .
    C C3 1.1033(7) 1.0252(4) 0.44989(14) 0.0518(10) Uani d . 1.000 . .
    C C4 1.2202(7) 0.8574(4) 0.43577(13) 0.0460(9) Uani d . 1.000 . .
    C C5 1.1421(7) 0.7798(4) 0.37569(12) 0.0413(8) Uani d . 1.000 . .
    C C6 0.9419(7) 0.8792(4) 0.33036(12) 0.0411(8) Uani d . 1.000 . .
    C C7 1.2647(9) 0.5998(4) 0.36179(17) 0.0638(11) Uani d . 1.000 . .
    C C8 0.9023(7) 0.8697(4) 0.21501(12) 0.0432(9) Uani d . 1.000 . .
    C C9 0.8461(7) 0.8376(4) 0.10859(12) 0.0444(9) Uani d . 1.000 . .
    C C10 0.9930(7) 1.0035(4) 0.10102(13) 0.0501(10) Uani d . 1.000 . .
    C C11 1.0929(7) 1.0950(4) 0.15650(13) 0.0433(8) Uani d . 1.000 . .
    C C12 0.5970(8) 0.5691(5) 0.06309(14) 0.0629(11) Uani d . 1.000 . .
    C C13 1.3137(9) 1.3609(4) 0.20875(15) 0.0583(11) Uani d . 1.000 . .
    H H1B 0.68640 1.11240 0.31480 0.0600 Uiso c R 1.000 . .
    H H2B 0.82900 1.23560 0.41460 0.0620 Uiso c R 1.000 . .
    H H3A 1.15740 1.07510 0.49040 0.0620 Uiso c R 1.000 . .
    H H4A 1.35410 0.79390 0.46680 0.0550 Uiso c R 1.000 . .
    H H7A 1.18890 0.54810 0.32260 0.0760 Uiso c R 1.000 . .
    H H10A 1.02300 1.05120 0.06070 0.0600 Uiso c R 1.000 . .
    H H12A 0.54180 0.51540 0.02160 0.0940 Uiso c R 1.000 . .
    H H12B 0.39590 0.58390 0.08470 0.0940 Uiso c R 1.000 . .
    H H12C 0.75070 0.49160 0.08810 0.0940 Uiso c R 1.000 . .
    H H13A 1.41400 1.47410 0.19800 0.0880 Uiso c R 1.000 . .
    H H13B 1.46830 1.29400 0.23750 0.0880 Uiso c R 1.000 . .
    H H13C 1.11130 1.38390 0.22920 0.0880 Uiso c R 1.000 . .
loop_
    _atom_site_aniso_label
    _atom_site_aniso_U_11
    _atom_site_aniso_U_22
    _atom_site_aniso_U_33
    _atom_site_aniso_U_12
    _atom_site_aniso_U_13
    _atom_site_aniso_U_23
    O1 0.1009(19) 0.0614(16) 0.112(2) 0.0237(15) -0.0101(16) 0.0028(15)
    O2 0.0881(15) 0.0545(12) 0.0307(10) -0.0212(11) -0.0003(9) 0.0054(8)
    O3 0.0734(15) 0.0684(14) 0.0350(11) -0.0096(12) 0.0019(10) -0.0057(9)
    O4 0.0798(15) 0.0533(12) 0.0477(12) -0.0107(12) 0.0134(11) 0.0053(9)
    N1 0.0502(13) 0.0510(14) 0.0349(12) -0.0028(11) -0.0023(9) 0.0010(9)
    N2 0.0527(13) 0.0485(13) 0.0366(12) -0.0027(12) 0.0026(10) 0.0050(10)
    C1 0.0556(17) 0.0529(17) 0.0426(15) 0.0039(14) 0.0052(13) 0.0098(13)
    C2 0.0619(18) 0.0447(16) 0.0505(17) 0.0076(14) 0.0196(14) 0.0002(12)
    C3 0.0563(16) 0.0596(19) 0.0405(15) -0.0086(16) 0.0102(12) -0.0091(13)
    C4 0.0465(15) 0.0540(17) 0.0369(14) -0.0036(13) -0.0002(11) 0.0059(12)
    C5 0.0481(15) 0.0390(14) 0.0375(14) -0.0038(12) 0.0075(11) 0.0036(11)
    C6 0.0477(14) 0.0454(14) 0.0299(13) -0.0074(13) 0.0022(11) 0.0029(11)
    C7 0.080(2) 0.0497(18) 0.0615(19) 0.0067(18) 0.0051(16) 0.0043(15)
    C8 0.0482(15) 0.0474(17) 0.0333(14) -0.0010(14) -0.0007(11) 0.0052(11)
    C9 0.0455(14) 0.0550(17) 0.0320(14) 0.0048(13) -0.0014(11) -0.0005(12)
    C10 0.0630(18) 0.0565(18) 0.0317(14) 0.0012(15) 0.0092(13) 0.0071(12)
    C11 0.0485(15) 0.0397(14) 0.0426(15) 0.0008(13) 0.0085(11) 0.0046(11)
    C12 0.066(2) 0.074(2) 0.0476(17) -0.0141(17) -0.0017(15) -0.0155(16)
    C13 0.072(2) 0.0521(18) 0.0505(17) -0.0099(17) 0.0037(15) 0.0043(13)
_geom_special_details
;
 Bond distances, angles etc. have been calculated using the
 rounded fractional coordinates. All su's are estimated
 from the variances of the (full) variance-covariance matrix.
 The cell esds are taken into account in the estimation of
 distances, angles and torsion angles
;
loop_
    _geom_bond_atom_site_label_1
    _geom_bond_atom_site_label_2
    _geom_bond_site_symmetry_1
    _geom_bond_site_symmetry_2
    _geom_bond_distance
    _geom_bond_publ_flag
    O1 C7 . . 1.196(5) no
    O2 C6 . . 1.400(3) no
    O2 C8 . . 1.355(3) no
    O3 C9 . . 1.342(3) no
    O3 C12 . . 1.431(4) no
    O4 C11 . . 1.338(4) no
    O4 C13 . . 1.423(4) no
    N1 C8 . . 1.318(3) no
    N1 C9 . . 1.334(3) no
    N2 C8 . . 1.317(4) no
    N2 C11 . . 1.339(3) no
    C1 C2 . . 1.371(4) no
    C1 C6 . . 1.375(4) no
    C2 C3 . . 1.370(4) no
    C3 C4 . . 1.362(4) no
    C4 C5 . . 1.390(4) no
    C5 C6 . . 1.394(4) no
    C5 C7 . . 1.451(4) no
    C9 C10 . . 1.371(4) no
    C10 C11 . . 1.370(4) no
    C1 H1B . . 0.9300 no
    C2 H2B . . 0.9300 no
    C3 H3A . . 0.9300 no
    C4 H4A . . 0.9300 no
    C7 H7A . . 0.9300 no
    C10 H10A . . 0.9300 no
    C12 H12A . . 0.9600 no
    C12 H12B . . 0.9600 no
    C12 H12C . . 0.9600 no
    C13 H13A . . 0.9600 no
    C13 H13B . . 0.9600 no
    C13 H13C . . 0.9600 no
loop_
    _geom_angle_atom_site_label_1
    _geom_angle_atom_site_label_2
    _geom_angle_atom_site_label_3
    _geom_angle_site_symmetry_1
    _geom_angle_site_symmetry_2
    _geom_angle_site_symmetry_3
    _geom_angle
    _geom_angle_publ_flag
    C6 O2 C8 . . . 121.3(2) no
    C9 O3 C12 . . . 117.9(2) no
    C11 O4 C13 . . . 118.7(2) no
    C8 N1 C9 . . . 114.3(2) no
    C8 N2 C11 . . . 114.4(2) no
    C2 C1 C6 . . . 119.6(3) no
    C1 C2 C3 . . . 120.4(3) no
    C2 C3 C4 . . . 120.3(3) no
    C3 C4 C5 . . . 120.9(3) no
    C4 C5 C6 . . . 118.0(3) no
    C4 C5 C7 . . . 120.2(3) no
    C6 C5 C7 . . . 121.9(3) no
    O2 C6 C1 . . . 122.1(2) no
    O2 C6 C5 . . . 116.9(3) no
    C1 C6 C5 . . . 120.8(2) no
    O1 C7 C5 . . . 125.2(3) no
    O2 C8 N1 . . . 112.2(2) no
    O2 C8 N2 . . . 118.8(2) no
    N1 C8 N2 . . . 129.0(2) no
    O3 C9 N1 . . . 119.0(3) no
    O3 C9 C10 . . . 117.7(2) no
    N1 C9 C10 . . . 123.3(2) no
    C9 C10 C11 . . . 116.0(3) no
    O4 C11 N2 . . . 118.7(2) no
    O4 C11 C10 . . . 118.3(2) no
    N2 C11 C10 . . . 123.0(3) no
    C2 C1 H1B . . . 120.00 no
    C6 C1 H1B . . . 120.00 no
    C1 C2 H2B . . . 120.00 no
    C3 C2 H2B . . . 120.00 no
    C2 C3 H3A . . . 120.00 no
    C4 C3 H3A . . . 120.00 no
    C3 C4 H4A . . . 120.00 no
    C5 C4 H4A . . . 120.00 no
    O1 C7 H7A . . . 117.00 no
    C5 C7 H7A . . . 117.00 no
    C9 C10 H10A . . . 122.00 no
    C11 C10 H10A . . . 122.00 no
    O3 C12 H12A . . . 109.00 no
    O3 C12 H12B . . . 109.00 no
    O3 C12 H12C . . . 109.00 no
    H12A C12 H12B . . . 109.00 no
    H12A C12 H12C . . . 109.00 no
    H12B C12 H12C . . . 109.00 no
    O4 C13 H13A . . . 109.00 no
    O4 C13 H13B . . . 109.00 no
    O4 C13 H13C . . . 110.00 no
    H13A C13 H13B . . . 109.00 no
    H13A C13 H13C . . . 110.00 no
    H13B C13 H13C . . . 109.00 no
loop_
    _geom_torsion_atom_site_label_1
    _geom_torsion_atom_site_label_2
    _geom_torsion_atom_site_label_3
    _geom_torsion_atom_site_label_4
    _geom_torsion_site_symmetry_1
    _geom_torsion_site_symmetry_2
    _geom_torsion_site_symmetry_3
    _geom_torsion_site_symmetry_4
    _geom_torsion
    _geom_torsion_publ_flag
    C8 O2 C6 C5 . . . . -126.4(3) no
    C6 O2 C8 N1 . . . . 179.6(2) no
    C6 O2 C8 N2 . . . . -0.1(4) no
    C8 O2 C6 C1 . . . . 59.2(4) no
    C12 O3 C9 C10 . . . . 179.9(3) no
    C12 O3 C9 N1 . . . . 0.0(4) no
    C13 O4 C11 C10 . . . . 174.6(3) no
    C13 O4 C11 N2 . . . . -4.8(4) no
    C9 N1 C8 N2 . . . . -0.4(4) no
    C8 N1 C9 O3 . . . . 179.2(2) no
    C8 N1 C9 C10 . . . . -0.7(4) no
    C9 N1 C8 O2 . . . . 179.9(2) no
    C11 N2 C8 N1 . . . . 1.0(4) no
    C8 N2 C11 C10 . . . . -0.7(4) no
    C11 N2 C8 O2 . . . . -179.3(3) no
    C8 N2 C11 O4 . . . . 178.7(3) no
    C2 C1 C6 C5 . . . . 1.0(4) no
    C2 C1 C6 O2 . . . . 175.3(3) no
    C6 C1 C2 C3 . . . . -0.9(4) no
    C1 C2 C3 C4 . . . . 0.5(4) no
    C2 C3 C4 C5 . . . . -0.2(4) no
    C3 C4 C5 C6 . . . . 0.3(4) no
    C3 C4 C5 C7 . . . . -179.1(3) no
    C4 C5 C6 O2 . . . . -175.2(3) no
    C6 C5 C7 O1 . . . . 174.6(3) no
    C7 C5 C6 C1 . . . . 178.6(3) no
    C4 C5 C7 O1 . . . . -6.1(5) no
    C4 C5 C6 C1 . . . . -0.7(4) no
    C7 C5 C6 O2 . . . . 4.1(4) no
    O3 C9 C10 C11 . . . . -178.9(3) no
    N1 C9 C10 C11 . . . . 1.0(4) no
    C9 C10 C11 N2 . . . . -0.2(4) no
    C9 C10 C11 O4 . . . . -179.6(3) no
loop_
    _geom_hbond_atom_site_label_D
    _geom_hbond_atom_site_label_H
    _geom_hbond_atom_site_label_A
    _geom_hbond_site_symmetry_A
    _geom_hbond_distance_DH
    _geom_hbond_distance_HA
    _geom_hbond_distance_DA
    _geom_hbond_angle_DHA
    _geom_hbond_publ_flag
    C2 H2B O1 1_465 0.93 2.54 3.400(4) 154 yes
data_global
_journal_date_recd_electronic     2011-12-27
_journal_date_accepted     2012-01-09
_journal_name_full     'Acta Crystallographica, Section E'
_journal_year     2012
_journal_volume     68
_journal_issue      2
_journal_page_first     o423
_journal_page_last     o423
_journal_paper_category     QO
_journal_paper_doi     10.1107/S1600536812000840
_journal_coeditor_code     SU2359
_publ_contact_author_name     'De-Cai Wang'
_publ_contact_author_address
;
State Key Laboratory of Materials-Oriented Chemical Engineering
School of Pharmaceutical Sciences
Nanjing University of Technology
Xinmofan Road No. 5 Nanjing
Nanjing 210009
People's Republic of China.
;
_publ_contact_author_email     dc_wang@hotmail.com
_publ_contact_author_fax     '86 25 58139397'
_publ_contact_author_phone     '86 25 58139397'
_publ_section_title
;
2-[(4,6-Dimethoxypyrimidin-2-yl)oxy]benzaldehyde
;
loop_
    _publ_author_name
    _publ_author_footnote
    _publ_author_address
    'Xue-Jun He' .
;
State Key Laboratory of Materials-Oriented Chemical Engineering
School of Pharmaceutical Sciences
Nanjing University of Technology
Xinmofan Road No. 5 Nanjing
Nanjing 210009
People's Republic of China.
;
    'Jun-Song Song' .
;
State Key Laboratory of Materials-Oriented Chemical Engineering
School of Pharmaceutical Sciences
Nanjing University of Technology
Xinmofan Road No. 5 Nanjing
Nanjing 210009
People's Republic of China.
;
    'Qin-Qin Huang' .
;
State Key Laboratory of Materials-Oriented Chemical Engineering
School of Pharmaceutical Sciences
Nanjing University of Technology
Xinmofan Road No. 5 Nanjing
Nanjing 210009
People's Republic of China.
;
    'De-Cai Wang' .
;
State Key Laboratory of Materials-Oriented Chemical Engineering
School of Pharmaceutical Sciences
Nanjing University of Technology
Xinmofan Road No. 5 Nanjing
Nanjing 210009
People's Republic of China.
;
    'Ping-Kai Ou-yang' .
;
State Key Laboratory of Materials-Oriented Chemical Engineering
School of Pharmaceutical Sciences
Nanjing University of Technology
Xinmofan Road No. 5 Nanjing
Nanjing 210009
People's Republic of China.
;
