# Supplementary material for: 2-[(4,6-Dimeth­oxy­pyrimidin-2-yl)­oxy]benzaldehyde
Source: Acta Crystallogr Sect E Struct Rep Online. 2012 Jan 18;68(Pt 2):o423. doi: 10.1107/S1600536812000840 (PMC3275181; doi:10.1107/S1600536812000840)
Supplement: Supplementary file 2 [file e-68-0o423-Isup2.hkl]

# 
# h,k,l, Fc-squared, Fo-squared, sigma(Fo-squared) and status flag 
# 
data_I
_shelx_title ' X in P2(1)' 
_shelx_refln_list_code          4 
_shelx_F_calc_maximum       78.19 
_exptl_crystal_F_000       272.00 
_reflns_d_resolution_high  0.8291 
 
loop_ 
 _symmetry_equiv_pos_as_xyz 
 'x, y, z' 
 '-x, y+1/2, -z' 
 
_cell_length_a     3.9920 
_cell_length_b     7.3670 
_cell_length_c    20.8850 
_cell_angle_alpha  90.000 
_cell_angle_beta   94.870 
_cell_angle_gamma  90.000 
 
_shelx_F_squared_multiplier     1.000 
 
loop_ 
 _refln_index_h 
 _refln_index_k 
 _refln_index_l 
 _refln_F_squared_calc 
 _refln_F_squared_meas 
 _refln_F_squared_sigma 
 _refln_observed_status 
   0  -8   0       60.44       65.78      3.55 o 
   1  -8   0       11.77       15.26      2.29 o 
   2  -8   0        1.75        0.47      1.80 o 
   1  -7   0        3.59        5.93      1.35 o 
   2  -7   0        0.69        1.37      1.40 o 
   0  -6   0       33.22       32.87      3.25 o 
   1  -6   0        1.14        0.55      1.23 o 
   2  -6   0       37.42       40.55      2.59 o 
   3  -6   0        5.49        5.32      2.10 o 
   1  -5   0       45.61       43.98      2.47 o 
   2  -5   0        7.29        6.06      1.44 o 
   3  -5   0        5.37        6.67      1.71 o 
   0  -4   0     1901.21     1947.91     11.02 o 
   1  -4   0      109.95      102.44      3.16 o 
   2  -4   0       10.34       11.19      1.34 o 
   3  -4   0       30.63       38.34      2.81 o 
   4  -4   0        7.13        7.86      2.87 o 
   1  -3   0      589.05      536.56      5.72 o 
   2  -3   0      114.82      108.07      3.53 o 
   3  -3   0      202.90      191.75      6.19 o 
   4  -3   0       30.44       31.39      3.27 o 
   0  -2   0       37.41       38.83      1.84 o 
   1  -2   0       50.79       40.97      1.58 o 
   2  -2   0      884.25      851.50      8.47 o 
   3  -2   0       49.21       58.91      3.07 o 
   4  -2   0        0.52        0.79      1.53 o 
   1  -1   0     1882.22     1895.12      8.89 o 
   2  -1   0       97.24      103.95      3.03 o 
   3  -1   0        5.38        7.46      1.32 o 
   4  -1   0        1.34        1.76      1.38 o 
   1   0   0     3430.84     3469.57     41.35 o 
   2   0   0      137.81      140.22      2.79 o 
   3   0   0       93.66       88.32      3.07 o 
   4   0   0        2.10        1.53      1.51 o 
   1   1   0     1883.25     1927.40     34.96 o 
   2   1   0       97.31       84.73      2.36 o 
   3   1   0        5.44        5.85      1.04 o 
   4   1   0        1.35        0.63      1.17 o 
   0   2   0       37.76       36.92      1.80 o 
   1   2   0       50.99       48.08      1.62 o 
   2   2   0      884.35      912.64      7.45 o 
   3   2   0       49.20       43.07      2.44 o 
   4   2   0        0.53        0.11      1.14 o 
   1   3   0      589.69      622.34      5.64 o 
   2   3   0      114.99      116.49      3.07 o 
   3   3   0      202.74      191.45      5.03 o 
   4   3   0       30.42       25.45      2.37 o 
   0   4   0     1903.91     1795.95     10.15 o 
   1   4   0      109.98      113.96      2.96 o 
   2   4   0       10.38        9.96      1.18 o 
   3   4   0       30.66       32.83      2.31 o 
   4   4   0        7.11        5.53      2.19 o 
   1   5   0       45.45       50.02      2.18 o 
   2   5   0        7.27        6.44      1.16 o 
   3   5   0        5.39        2.30      1.44 o 
   0   6   0       33.13       26.74      2.82 o 
   1   6   0        1.12        0.38      0.89 o 
   2   6   0       37.43       35.46      2.36 o 
   3   6   0        5.48        4.11      1.57 o 
   1   7   0        3.56        2.95      1.26 o 
   2   7   0        0.69        1.40      1.40 o 
   0   8   0       60.33       55.75      3.22 o 
   1   8   0       11.74        9.18      1.88 o 
   2   8   0        1.74        3.49      1.29 o 
  -2  -8   1        8.09        7.41      2.07 o 
  -1  -8   1       10.92       12.24      2.09 o 
   0  -8   1        5.29        2.98      1.39 o 
   1  -8   1        1.47        3.71      1.45 o 
   2  -8   1        3.17        4.33      1.82 o 
  -2  -7   1        9.83        8.74      2.08 o 
  -1  -7   1       53.60       55.28      3.37 o 
   0  -7   1        6.21        7.10      1.11 o 
   1  -7   1        1.70        2.95      1.26 o 
   2  -7   1        2.92        4.16      1.48 o 
  -3  -6   1        1.57        2.80      1.73 o 
  -2  -6   1        1.34        0.14      1.41 o 
  -1  -6   1        7.43       10.68      1.60 o 
   0  -6   1       22.06       23.23      1.37 o 
   1  -6   1       17.80       17.77      1.93 o 
   2  -6   1       14.85       15.55      2.09 o 
   3  -6   1        6.11        6.10      2.09 o 
  -3  -5   1        5.23        3.90      1.84 o 
  -2  -5   1       10.47        9.72      1.88 o 
  -1  -5   1       70.24       65.49      2.99 o 
   0  -5   1       42.23       44.22      1.89 o 
   1  -5   1      141.80      142.02      4.14 o 
   2  -5   1       82.01       74.11      3.61 o 
   3  -5   1        9.40       12.07      2.11 o 
  -4  -4   1       32.73       36.98      3.33 o 
  -3  -4   1       95.36      104.92      4.55 o 
  -2  -4   1        8.05        8.89      1.49 o 
  -1  -4   1       33.10       32.01      1.82 o 
   0  -4   1      106.12      107.79      2.07 o 
   1  -4   1       63.00       55.49      2.26 o 
   2  -4   1      123.55      119.27      3.91 o 
   3  -4   1       10.62       13.87      2.29 o 
   4  -4   1       15.37       16.55      2.93 o 
  -4  -3   1       27.80       28.69      3.26 o 
  -3  -3   1      109.49      105.68      4.45 o 
  -2  -3   1        7.76        6.06      1.17 o 
  -1  -3   1      452.21      461.87      5.36 o 
   0  -3   1      374.12      394.85      7.94 o 
   1  -3   1      126.35      110.29      2.88 o 
   2  -3   1       10.69        9.10      1.19 o 
   3  -3   1       17.23       18.04      2.47 o 
   4  -3   1        2.63        4.48      2.04 o 
  -4  -2   1        9.89       10.47      1.91 o 
  -3  -2   1      109.07       98.54      4.08 o 
  -2  -2   1      566.95      496.25      6.33 o 
  -1  -2   1      207.96      197.09      3.16 o 
   0  -2   1      445.89      498.30      7.44 o 
   1  -2   1      108.73       95.29      2.44 o 
   2  -2   1      117.88      108.47      3.34 o 
   3  -2   1       12.85       12.57      1.69 o 
   4  -2   1        4.09        4.20      1.98 o 
  -4  -1   1       14.52       11.48      1.89 o 
  -3  -1   1      141.17      138.97      4.14 o 
  -2  -1   1      206.98      191.95      3.84 o 
  -1  -1   1     6113.01     5061.82     59.42 o 
   0  -1   1     2258.24     2552.44     97.58 o 
   1  -1   1     4307.07     4131.67     54.76 o 
   2  -1   1      176.41      193.54      3.66 o 
   3  -1   1        9.62       12.98      1.46 o 
   4  -1   1        3.20        6.44      1.60 o 
  -4   0   1       19.23       17.00      1.57 o 
  -3   0   1       10.89        8.07      1.07 o 
  -2   0   1      343.02      303.98      3.84 o 
  -1   0   1       36.39       39.40      1.43 o 
   1   0   1        1.10        0.88      0.41 o 
   2   0   1       91.41       87.30      2.38 o 
   3   0   1       42.87       44.54      2.23 o 
   4   0   1        1.16        2.24      1.31 o 
  -4   1   1       14.54       13.34      1.87 o 
  -3   1   1      141.29      160.35      4.56 o 
  -2   1   1      206.98      274.05      4.47 o 
  -1   1   1     6114.08     6334.16     61.80 o 
   0   1   1     2259.13     2127.70     33.79 o 
   1   1   1     4306.53     4212.91     48.88 o 
   2   1   1      176.27      172.17      3.05 o 
   3   1   1        9.66        9.29      1.18 o 
   4   1   1        3.21        0.95      1.28 o 
  -4   2   1        9.85       15.32      2.06 o 
  -3   2   1      109.18      137.00      4.64 o 
  -2   2   1      567.34      665.73      6.90 o 
  -1   2   1      207.77      258.42      3.32 o 
   0   2   1      446.10      447.41      4.11 o 
   1   2   1      108.68      115.68      2.21 o 
   2   2   1      117.88      112.21      2.92 o 
   3   2   1       12.87       11.84      1.38 o 
   4   2   1        4.10        4.90      1.29 o 
  -4   3   1       27.82       32.23      2.89 o 
  -3   3   1      109.62      122.98      4.33 o 
  -2   3   1        7.76        6.46      1.21 o 
  -1   3   1      452.83      525.54      5.24 o 
   0   3   1      374.00      360.37      4.03 o 
   1   3   1      126.56      125.78      2.56 o 
   2   3   1       10.70       11.03      1.20 o 
   3   3   1       17.19       15.84      1.79 o 
   4   3   1        2.63        3.16      1.35 o 
  -4   4   1       32.73       31.80      2.96 o 
  -3   4   1       95.32      106.30      4.04 o 
  -2   4   1        7.97        8.35      1.16 o 
  -1   4   1       33.08       36.79      1.73 o 
   0   4   1      106.13       94.50      1.85 o 
   1   4   1       62.88       56.85      2.12 o 
   2   4   1      123.51      125.25      3.45 o 
   3   4   1       10.62       13.58      1.74 o 
   4   4   1       15.36       11.11      2.11 o 
  -3   5   1        5.19        4.64      1.41 o 
  -2   5   1       10.47        9.23      1.55 o 
  -1   5   1       70.43       70.30      2.55 o 
   0   5   1       42.28       40.57      1.65 o 
   1   5   1      142.11      147.01      3.73 o 
   2   5   1       81.99       79.97      3.24 o 
   3   5   1        9.39        8.40      1.53 o 
  -3   6   1        1.56        3.25      1.39 o 
  -2   6   1        1.33        0.94      0.98 o 
  -1   6   1        7.40        5.28      1.15 o 
   0   6   1       22.04       20.79      1.19 o 
   1   6   1       17.82       18.16      1.75 o 
   2   6   1       14.92       16.32      1.81 o 
   3   6   1        6.10        4.28      1.46 o 
  -2   7   1        9.82        7.68      1.41 o 
  -1   7   1       53.50       45.61      2.78 o 
   0   7   1        6.18        3.77      1.08 o 
   1   7   1        1.70        1.13      1.03 o 
   2   7   1        2.92        2.84      1.35 o 
  -2   8   1        8.08        8.61      1.67 o 
  -1   8   1       10.88       15.07      1.60 o 
   0   8   1        5.27        4.58      1.03 o 
   1   8   1        1.47        0.13      1.28 o 
   2   8   1        3.19        4.69      1.16 o 
  -2  -8   2        0.24        0.00      1.64 o 
  -1  -8   2        0.97        1.63      1.63 o 
   0  -8   2        3.83        3.39      1.13 o 
   1  -8   2        4.21        4.64      1.99 o 
   2  -8   2        1.78        0.98      1.99 o 
  -2  -7   2        2.99        4.82      1.88 o 
  -1  -7   2       12.20       12.63      1.88 o 
   0  -7   2       18.09       18.70      1.47 o 
   1  -7   2        0.71        0.00      1.23 o 
   2  -7   2       17.63       15.03      2.25 o 
  -3  -6   2       24.16       23.59      3.32 o 
  -2  -6   2       19.54       14.10      2.46 o 
  -1  -6   2        1.13        0.84      1.41 o 
   0  -6   2        1.39        0.13      0.82 o 
   1  -6   2       22.41       21.41      2.08 o 
   2  -6   2       12.81        9.74      2.18 o 
   3  -6   2        1.93        1.89      1.68 o 
  -3  -5   2        8.93       11.67      2.36 o 
  -2  -5   2       23.70       21.58      2.04 o 
  -1  -5   2       29.47       30.52      2.08 o 
   0  -5   2        6.86        8.05      1.72 o 
   1  -5   2       67.53       69.17      2.97 o 
   2  -5   2       77.97       79.88      3.58 o 
   3  -5   2        1.80        2.09      1.85 o 
  -4  -4   2        5.38        6.69      2.37 o 
  -3  -4   2        7.62       12.22      2.10 o 
  -2  -4   2        8.90       10.43      1.37 o 
  -1  -4   2      111.89      114.19      3.47 o 
   0  -4   2       82.39       81.13      3.07 o 
   1  -4   2       14.64       15.20      1.30 o 
   2  -4   2       13.50       10.95      1.60 o 
   3  -4   2       52.02       54.73      3.52 o 
   4  -4   2        1.88        4.19      1.88 o 
  -4  -3   2       46.26       40.22      4.10 o 
  -3  -3   2       20.89       22.41      2.51 o 
  -2  -3   2      101.83       99.43      3.51 o 
  -1  -3   2      185.92      188.34      3.65 o 
   0  -3   2      304.46      344.84      3.01 o 
   1  -3   2      119.42       94.91      2.83 o 
   2  -3   2       25.12       28.68      1.84 o 
   3  -3   2       12.41       13.49      2.06 o 
   4  -3   2        2.59        0.35      1.97 o 
  -4  -2   2       17.40       20.54      2.75 o 
  -3  -2   2       29.11       28.88      2.64 o 
  -2  -2   2      454.12      447.53      6.33 o 
  -1  -2   2      177.91      165.24      3.03 o 
   0  -2   2      710.31      768.99     11.91 o 
   1  -2   2      109.51      116.19      2.53 o 
   2  -2   2      228.19      241.91      4.83 o 
   3  -2   2        7.04        9.66      1.53 o 
   4  -2   2        0.19        1.63      1.63 o 
  -4  -1   2       11.40       12.26      2.15 o 
  -3  -1   2       29.86       29.12      2.40 o 
  -2  -1   2      170.68      174.16      3.97 o 
  -1  -1   2     1038.06     1127.39      7.12 o 
   0  -1   2      128.50      173.48      2.92 o 
   1  -1   2      797.83      779.21      5.64 o 
   2  -1   2      242.18      263.73      4.29 o 
   3  -1   2        2.01        2.12      1.18 o 
   4  -1   2        0.66        0.43      1.42 o 
  -4   0   2       36.75       31.38      2.19 o 
  -3   0   2       15.42       11.51      1.50 o 
  -2   0   2       16.07       15.83      1.43 o 
  -1   0   2     1734.34     1820.48     30.93 o 
   0   0   2      516.01      640.65      9.69 o 
   1   0   2       28.01       28.99      1.16 o 
   2   0   2       26.80       29.85      1.56 o 
   3   0   2       13.53       13.01      1.48 o 
   4   0   2       16.91       19.22      1.97 o 
  -4   1   2       11.43        9.79      2.24 o 
  -3   1   2       29.88       33.24      2.36 o 
  -2   1   2      170.68      186.02      3.25 o 
  -1   1   2     1037.87     1180.46      6.22 o 
   0   1   2      128.82      144.54      3.69 o 
   1   1   2      798.52      825.89      5.33 o 
   2   1   2      242.19      237.10      3.56 o 
   3   1   2        2.02        0.40      0.84 o 
   4   1   2        0.65        0.54      1.08 o 
  -4   2   2       17.41       18.99      2.56 o 
  -3   2   2       29.01       26.84      2.19 o 
  -2   2   2      454.35      505.99      5.80 o 
  -1   2   2      177.86      191.25      2.78 o 
   0   2   2      710.45      650.51     10.05 o 
   1   2   2      109.52      127.82      2.37 o 
   2   2   2      228.23      245.45      3.94 o 
   3   2   2        7.05        5.09      1.15 o 
   4   2   2        0.19        0.94      1.16 o 
  -4   3   2       46.23       48.13      3.57 o 
  -3   3   2       20.89       19.49      2.10 o 
  -2   3   2      101.88      107.45      3.17 o 
  -1   3   2      186.06      200.56      3.23 o 
   0   3   2      304.54      298.73      3.59 o 
   1   3   2      119.28      106.60      2.53 o 
   2   3   2       25.05       27.50      1.59 o 
   3   3   2       12.39       13.37      1.53 o 
   4   3   2        2.59        2.62      1.41 o 
  -4   4   2        5.39        5.81      1.58 o 
  -3   4   2        7.64        8.86      1.61 o 
  -2   4   2        8.93        9.37      1.32 o 
  -1   4   2      112.03      112.80      2.97 o 
   0   4   2       82.59       71.52      1.59 o 
   1   4   2       14.74       14.15      1.17 o 
   2   4   2       13.47       11.05      1.36 o 
   3   4   2       51.98       51.45      2.84 o 
   4   4   2        1.88        2.74      1.47 o 
  -3   5   2        8.90        6.59      1.70 o 
  -2   5   2       23.66       24.06      1.79 o 
  -1   5   2       29.55       26.93      1.74 o 
   0   5   2        6.83        5.34      0.72 o 
   1   5   2       67.54       68.27      2.60 o 
   2   5   2       78.07       78.59      3.18 o 
   3   5   2        1.81        1.43      1.20 o 
  -3   6   2       24.15       16.54      2.10 o 
  -2   6   2       19.47       18.35      1.55 o 
  -1   6   2        1.14        1.37      0.88 o 
   0   6   2        1.37        1.56      0.70 o 
   1   6   2       22.38       23.97      1.84 o 
   2   6   2       12.83        7.45      1.63 o 
   3   6   2        1.94        0.51      1.46 o 
  -2   7   2        2.97        3.25      1.23 o 
  -1   7   2       12.16       10.64      1.46 o 
   0   7   2       18.03       18.43      1.28 o 
   1   7   2        0.72        0.46      1.03 o 
   2   7   2       17.60       17.37      2.12 o 
  -2   8   2        0.24        0.80      1.21 o 
  -1   8   2        0.97        1.05      1.05 o 
   0   8   2        3.81        3.35      0.97 o 
   1   8   2        4.21        6.95      1.66 o 
   2   8   2        1.78        2.11      1.36 o 
  -2  -8   3        6.12        8.72      2.09 o 
  -1  -8   3        5.65        6.03      1.66 o 
   0  -8   3        6.85        5.92      1.33 o 
   1  -8   3        0.92        0.15      1.53 o 
  -2  -7   3        7.59       11.73      1.82 o 
  -1  -7   3       19.43       17.41      2.35 o 
   0  -7   3       19.32       21.58      1.44 o 
   1  -7   3        2.14        0.96      1.35 o 
   2  -7   3       11.84       12.33      2.15 o 
  -3  -6   3        0.96        2.18      1.74 o 
  -2  -6   3        6.65        5.17      1.55 o 
  -1  -6   3       15.59       14.50      1.78 o 
   0  -6   3        2.58        1.50      0.88 o 
   1  -6   3        7.94        7.72      1.43 o 
   2  -6   3        3.74        5.01      1.51 o 
   3  -6   3        2.05        1.72      1.62 o 
  -3  -5   3        6.30        6.57      2.20 o 
  -2  -5   3       11.84       11.58      1.96 o 
  -1  -5   3       71.84       76.28      3.20 o 
   0  -5   3       13.11       13.69      1.00 o 
   1  -5   3       65.26       62.12      2.88 o 
   2  -5   3      100.28      103.30      4.04 o 
   3  -5   3        0.57        1.78      1.38 o 
  -4  -4   3        8.97        8.74      3.09 o 
  -3  -4   3       11.38       14.52      2.45 o 
  -2  -4   3       10.18       11.38      1.54 o 
  -1  -4   3       12.43       15.19      1.41 o 
   0  -4   3       20.62       23.27      2.19 o 
   1  -4   3       93.11       90.94      3.03 o 
   2  -4   3       37.67       28.28      2.35 o 
   3  -4   3       34.35       34.28      2.85 o 
   4  -4   3        1.84        2.15      1.69 o 
  -4  -3   3        1.02        1.40      2.36 o 
  -3  -3   3        7.79        8.99      2.60 o 
  -2  -3   3       32.84       35.41      2.30 o 
  -1  -3   3      484.33      504.71      5.97 o 
   0  -3   3      172.28      182.05      4.91 o 
   1  -3   3       37.00       38.89      1.88 o 
   2  -3   3       23.25       19.60      1.64 o 
   3  -3   3       10.09       12.82      1.96 o 
   4  -3   3       11.90       11.71      2.58 o 
  -4  -2   3        4.37        6.69      2.03 o 
  -3  -2   3       55.09       53.38      3.39 o 
  -2  -2   3      657.77      666.66      7.95 o 
  -1  -2   3      662.40      701.31      6.24 o 
   0  -2   3      318.49      353.00     10.50 o 
   1  -2   3      151.49      177.53      3.14 o 
   2  -2   3       38.80       30.75      1.80 o 
   3  -2   3        2.28        3.45      1.25 o 
   4  -2   3        2.58        5.92      1.58 o 
  -4  -1   3        8.89       11.89      2.10 o 
  -3  -1   3        9.57        8.13      1.92 o 
  -2  -1   3      412.70      483.31      6.43 o 
  -1  -1   3     3762.39     3160.39     11.79 o 
   0  -1   3      361.38      429.46      9.44 o 
   1  -1   3      235.92      230.99      3.16 o 
   2  -1   3      261.04      275.64      4.39 o 
   3  -1   3       13.86       17.02      1.76 o 
   4  -1   3        2.55        3.64      1.50 o 
  -4   0   3        2.95        2.62      1.96 o 
  -3   0   3        0.41        1.17      1.17 o 
  -2   0   3      106.10       99.91      2.46 o 
  -1   0   3      155.04      176.20      2.39 o 
   0   0   3      233.41      296.41      4.95 o 
   1   0   3      329.00      340.83      3.54 o 
   2   0   3       22.71       23.05      1.35 o 
   3   0   3        0.33        0.72      0.98 o 
   4   0   3        1.86        3.31      1.50 o 
  -4   1   3        8.91        5.74      2.06 o 
  -3   1   3        9.59        9.58      1.23 o 
  -2   1   3      412.35      391.37      4.50 o 
  -1   1   3     3761.83     3707.71     46.32 o 
   0   1   3      362.20      392.66      7.50 o 
   1   1   3      235.84      246.11      3.03 o 
   2   1   3      261.12      252.24      3.79 o 
   3   1   3       13.86       14.13      1.38 o 
   4   1   3        2.55        2.75      1.20 o 
  -4   2   3        4.37        6.20      1.66 o 
  -3   2   3       55.15       56.95      2.71 o 
  -2   2   3      658.28      659.58      6.45 o 
  -1   2   3      662.29      739.72      5.51 o 
   0   2   3      318.74      304.07      9.29 o 
   1   2   3      151.69      183.87      2.89 o 
   2   2   3       38.77       31.10      1.72 o 
   3   2   3        2.28        0.00      1.12 o 
   4   2   3        2.58        0.24      1.42 o 
  -4   3   3        1.02        0.70      1.78 o 
  -3   3   3        7.74        7.34      1.87 o 
  -2   3   3       32.85       32.79      1.78 o 
  -1   3   3      485.04      517.06      5.15 o 
   0   3   3      172.18      151.75      3.65 o 
   1   3   3       37.07       40.66      1.69 o 
   2   3   3       23.25       21.98      1.57 o 
   3   3   3       10.11       12.18      1.71 o 
   4   3   3       11.91       11.24      1.89 o 
  -4   4   3        8.95        7.57      1.91 o 
  -3   4   3       11.35       12.73      1.63 o 
  -2   4   3       10.19       10.48      1.22 o 
  -1   4   3       12.46       12.68      1.23 o 
   0   4   3       20.63       20.04      0.88 o 
   1   4   3       93.14       89.18      2.73 o 
   2   4   3       37.59       30.20      1.99 o 
   3   4   3       34.36       33.12      2.61 o 
   4   4   3        1.85        2.68      1.20 o 
  -3   5   3        6.27        6.78      1.41 o 
  -2   5   3       11.85       13.25      1.35 o 
  -1   5   3       71.91       72.74      2.69 o 
   0   5   3       13.13       10.39      0.84 o 
   1   5   3       65.30       66.28      2.64 o 
   2   5   3      100.31       98.95      3.51 o 
   3   5   3        0.57        0.49      1.25 o 
  -3   6   3        0.96        2.80      1.03 o 
  -2   6   3        6.60        5.55      1.34 o 
  -1   6   3       15.57       12.83      1.56 o 
   0   6   3        2.57        1.36      1.66 o 
   1   6   3        7.93        7.10      1.35 o 
   2   6   3        3.72        5.89      1.25 o 
   3   6   3        2.05        2.10      1.56 o 
  -2   7   3        7.59        6.07      1.27 o 
  -1   7   3       19.38       15.66      1.81 o 
   0   7   3       19.32       20.11      1.28 o 
   1   7   3        2.13        2.09      1.31 o 
   2   7   3       11.84       12.18      1.91 o 
  -2   8   3        6.12        5.18      1.42 o 
  -1   8   3        5.63        5.34      1.18 o 
   0   8   3        6.83        7.48      1.06 o 
   1   8   3        0.92        2.20      1.14 o 
  -2  -8   4        0.94        1.46      2.04 o 
  -1  -8   4        5.41        4.14      1.63 o 
   0  -8   4        7.68        7.21      1.22 o 
   1  -8   4        1.36        1.82      1.29 o 
  -2  -7   4        5.58        7.79      1.91 o 
  -1  -7   4       12.70       16.18      2.06 o 
   0  -7   4        8.80        8.93      1.19 o 
   1  -7   4        0.95        2.89      1.34 o 
   2  -7   4        9.17        8.28      2.02 o 
  -3  -6   4        0.18        0.20      2.02 o 
  -2  -6   4       23.98       21.84      2.59 o 
  -1  -6   4        4.77        7.87      1.41 o 
   0  -6   4       32.30       31.11      1.58 o 
   1  -6   4       78.20       84.58      3.74 o 
   2  -6   4        7.83        6.21      2.07 o 
   3  -6   4        1.83        0.17      1.64 o 
  -3  -5   4       10.63       12.30      2.54 o 
  -2  -5   4       11.75       17.06      2.20 o 
  -1  -5   4        2.63        4.36      1.16 o 
   0  -5   4       63.52       66.29      1.93 o 
   1  -5   4        8.06        9.13      1.44 o 
   2  -5   4       23.76       17.79      2.15 o 
   3  -5   4        1.18        1.45      1.65 o 
  -4  -4   4        5.65        9.22      2.85 o 
  -3  -4   4        1.38        1.35      1.71 o 
  -2  -4   4        0.08        0.58      1.06 o 
  -1  -4   4       84.09       86.99      3.03 o 
   0  -4   4       71.04       72.42      3.73 o 
   1  -4   4      149.92      151.05      3.84 o 
   2  -4   4       39.39       34.03      2.34 o 
   3  -4   4       45.20       49.00      3.43 o 
   4  -4   4        0.16        1.05      1.76 o 
  -4  -3   4        5.92        8.09      2.76 o 
  -3  -3   4       28.32       31.18      2.97 o 
  -2  -3   4       62.34       66.53      3.03 o 
  -1  -3   4      275.36      292.26      4.67 o 
   0  -3   4       26.24       27.38      1.49 o 
   1  -3   4       39.72       35.86      1.85 o 
   2  -3   4      100.88       99.91      3.34 o 
   3  -3   4       35.46       36.83      2.77 o 
   4  -3   4        5.74        7.65      2.28 o 
  -4  -2   4        1.42        4.09      1.88 o 
  -3  -2   4      110.70      122.44      4.76 o 
  -2  -2   4      121.73      127.93      3.77 o 
  -1  -2   4      166.92      167.55      3.18 o 
   0  -2   4      392.09      380.34      2.91 o 
   1  -2   4      112.83      105.21      2.69 o 
   2  -2   4       10.96       13.05      1.25 o 
   3  -2   4       44.53       37.61      2.70 o 
   4  -2   4        0.45        0.72      1.45 o 
  -4  -1   4        7.11        9.84      2.53 o 
  -3  -1   4       33.60       43.69      2.84 o 
  -2  -1   4       21.27       25.31      1.64 o 
  -1  -1   4      789.05      840.46      6.01 o 
   0  -1   4     1604.93     1548.99     31.21 o 
   1  -1   4       12.42       14.04      0.91 o 
   2  -1   4       44.76       44.18      2.11 o 
   3  -1   4        5.33        4.06      1.29 o 
   4  -1   4        3.27        4.82      1.72 o 
  -4   0   4        1.20        0.31      1.64 o 
  -3   0   4       11.60       12.68      1.34 o 
  -2   0   4        1.15        1.07      0.46 o 
  -1   0   4     3278.46     3149.99     44.23 o 
   0   0   4     2615.86     2195.75     73.08 o 
   1   0   4     1423.90     1361.50      7.26 o 
   2   0   4       64.59       75.72      2.39 o 
   3   0   4       60.31       58.45      2.80 o 
   4   0   4        0.16        0.39      1.13 o 
  -4   1   4        7.14        4.95      1.34 o 
  -3   1   4       33.68       27.23      1.66 o 
  -2   1   4       21.32       21.31      1.32 o 
  -1   1   4      789.29      882.96      5.63 o 
   0   1   4     1603.73     1405.78     44.06 o 
   1   1   4       12.41       11.79      0.85 o 
   2   1   4       44.64       47.99      1.89 o 
   3   1   4        5.31        5.63      1.17 o 
   4   1   4        3.28        2.49      1.44 o 
  -4   2   4        1.42        0.13      1.39 o 
  -3   2   4      110.79       98.17      3.35 o 
  -2   2   4      121.74      118.68      3.01 o 
  -1   2   4      167.27      175.33      2.78 o 
   0   2   4      392.32      334.01      6.52 o 
   1   2   4      113.00      108.66      2.49 o 
   2   2   4       10.92       11.33      1.12 o 
   3   2   4       44.59       42.21      2.29 o 
   4   2   4        0.45        1.24      1.35 o 
  -4   3   4        5.92        6.42      1.68 o 
  -3   3   4       28.33       23.89      1.84 o 
  -2   3   4       62.29       64.60      2.36 o 
  -1   3   4      275.69      289.08      3.91 o 
   0   3   4       26.24       24.52      0.92 o 
   1   3   4       39.69       40.81      1.71 o 
   2   3   4      100.86      110.36      3.14 o 
   3   3   4       35.43       24.58      2.00 o 
   4   3   4        5.73        4.86      1.68 o 
  -4   4   4        5.63        3.50      1.73 o 
  -3   4   4        1.38        2.09      1.07 o 
  -2   4   4        0.08        0.55      0.86 o 
  -1   4   4       84.15       77.81      2.50 o 
   0   4   4       71.19       59.81      1.70 o 
   1   4   4      150.08      161.25      3.56 o 
   2   4   4       39.41       38.69      2.16 o 
   3   4   4       45.19       50.05      2.87 o 
   4   4   4        0.16        0.28      1.49 o 
  -3   5   4       10.61       10.15      1.50 o 
  -2   5   4       11.70       10.30      1.38 o 
  -1   5   4        2.63        2.54      0.89 o 
   0   5   4       63.56       58.16      1.71 o 
   1   5   4        8.02        9.48      1.27 o 
   2   5   4       23.72       21.70      1.83 o 
   3   5   4        1.18        2.26      1.31 o 
  -3   6   4        0.18        0.00      1.02 o 
  -2   6   4       24.01       21.74      1.95 o 
  -1   6   4        4.73        4.85      1.14 o 
   0   6   4       32.35       29.47      1.39 o 
   1   6   4       78.18       79.94      3.27 o 
   2   6   4        7.80       10.33      1.65 o 
   3   6   4        1.85        1.36      1.42 o 
  -2   7   4        5.56        5.09      1.45 o 
  -1   7   4       12.64       12.32      1.71 o 
   0   7   4        8.79        6.92      1.76 o 
   1   7   4        0.95        0.82      1.36 o 
   2   7   4        9.17       12.15      1.75 o 
  -1   8   4        5.41        3.97      1.27 o 
   0   8   4        7.67        6.67      1.09 o 
   1   8   4        1.37        2.10      1.31 o 
  -1  -8   5        3.76        4.62      1.83 o 
   0  -8   5       13.72       13.84      1.61 o 
   1  -8   5        0.59        0.14      1.38 o 
  -2  -7   5        0.32        0.88      1.81 o 
  -1  -7   5        7.06       10.00      2.08 o 
   0  -7   5       14.82       14.23      1.37 o 
   1  -7   5        1.71        4.86      1.58 o 
   2  -7   5        3.70        4.46      1.74 o 
  -3  -6   5        5.58        3.64      2.28 o 
  -2  -6   5       42.77       45.89      3.23 o 
  -1  -6   5       33.18       33.24      2.54 o 
   0  -6   5        1.52        0.90      0.84 o 
   1  -6   5      188.32      190.93      5.46 o 
   2  -6   5       23.62       23.82      2.73 o 
   3  -6   5        2.03        1.39      1.71 o 
  -3  -5   5        2.61        7.13      2.03 o 
  -2  -5   5        2.65        5.72      1.39 o 
  -1  -5   5        2.58        3.81      1.07 o 
   0  -5   5       47.97       49.50      1.92 o 
   1  -5   5       72.95       70.35      3.00 o 
   2  -5   5      117.17      122.37      4.46 o 
   3  -5   5        3.51        0.16      1.62 o 
  -4  -4   5        0.39        0.46      2.32 o 
  -3  -4   5        2.47        1.51      1.72 o 
  -2  -4   5       18.32       18.64      1.88 o 
  -1  -4   5      161.09      159.48      4.16 o 
   0  -4   5       11.10       11.77      1.25 o 
   1  -4   5        1.95        1.63      0.94 o 
   2  -4   5        1.42        0.96      1.33 o 
   3  -4   5       42.12       45.08      3.29 o 
   4  -4   5        1.65        1.38      1.53 o 
  -4  -3   5       24.88       30.05      3.50 o 
  -3  -3   5        8.87        9.73      1.75 o 
  -2  -3   5       94.01       92.98      3.60 o 
  -1  -3   5       51.51       55.01      2.22 o 
   0  -3   5       70.91       74.77      1.67 o 
   1  -3   5       38.99       35.36      1.78 o 
   2  -3   5       39.48       36.41      2.27 o 
   3  -3   5       26.86       29.01      2.63 o 
   4  -3   5       16.18       16.10      2.49 o 
  -4  -2   5        1.89        1.35      2.18 o 
  -3  -2   5        6.56        9.89      2.14 o 
  -2  -2   5      310.09      323.95      5.57 o 
  -1  -2   5      176.81      184.92      3.30 o 
   0  -2   5       38.47       36.81      1.10 o 
   1  -2   5     1027.35      990.41      7.40 o 
   2  -2   5       44.45       48.81      2.25 o 
   3  -2   5        4.34        2.00      1.58 o 
   4  -2   5        0.81        1.45      1.52 o 
  -4  -1   5        9.19        8.32      2.50 o 
  -3  -1   5        9.20       12.10      1.75 o 
  -2  -1   5      551.17      583.03      6.65 o 
  -1  -1   5      235.67      256.07      3.32 o 
   0  -1   5      433.51      450.38      7.85 o 
   1  -1   5       53.18       46.73      1.71 o 
   2  -1   5       40.44       44.33      1.98 o 
   3  -1   5        0.15        1.36      1.00 o 
   4  -1   5        3.27        2.15      1.62 o 
  -4   0   5        1.95        0.51      1.44 o 
  -3   0   5        0.04        0.57      0.87 o 
  -2   0   5       36.67       30.50      1.49 o 
  -1   0   5      433.08      477.60      4.19 o 
   0   0   5      794.94      885.40     19.34 o 
   1   0   5       97.80       91.14      2.09 o 
   2   0   5        6.36        7.11      1.02 o 
   3   0   5        3.84        3.41      1.09 o 
   4   0   5        0.10        0.66      1.36 o 
  -4   1   5        9.22        5.97      1.30 o 
  -3   1   5        9.19        5.32      1.13 o 
  -2   1   5      551.31      507.17      5.31 o 
  -1   1   5      235.67      267.59      3.21 o 
   0   1   5      433.20      439.97     13.32 o 
   1   1   5       53.22       50.70      1.67 o 
   2   1   5       40.27       38.89      1.84 o 
   3   1   5        0.15        0.10      0.86 o 
   4   1   5        3.28        3.08      1.26 o 
  -4   2   5        1.89        1.96      1.33 o 
  -3   2   5        6.59        9.17      1.49 o 
  -2   2   5      310.10      305.68      4.47 o 
  -1   2   5      176.67      197.76      3.02 o 
   0   2   5       38.53       33.25      1.22 o 
   1   2   5     1026.19     1008.75      6.94 o 
   2   2   5       44.44       44.76      2.03 o 
   3   2   5        4.32        5.47      1.30 o 
   4   2   5        0.81        1.01      1.51 o 
  -4   3   5       24.89       22.54      2.06 o 
  -3   3   5        8.90        5.91      1.39 o 
  -2   3   5       94.20       97.59      2.88 o 
  -1   3   5       51.51       55.37      1.94 o 
   0   3   5       70.78       66.14      1.48 o 
   1   3   5       38.89       36.14      1.62 o 
   2   3   5       39.56       39.99      2.09 o 
   3   3   5       26.86       24.33      2.11 o 
   4   3   5       16.19       17.44      2.32 o 
  -4   4   5        0.39        0.38      1.33 o 
  -3   4   5        2.46        2.82      1.06 o 
  -2   4   5       18.34       18.89      1.54 o 
  -1   4   5      160.94      153.93      3.52 o 
   0   4   5       11.15        8.59      0.70 o 
   1   4   5        1.97        3.19      0.64 o 
   2   4   5        1.42        2.05      1.11 o 
   3   4   5       42.11       39.45      2.83 o 
   4   4   5        1.66        0.57      1.49 o 
  -3   5   5        2.62        2.01      1.28 o 
  -2   5   5        2.68        1.85      0.95 o 
  -1   5   5        2.58        2.94      0.80 o 
   0   5   5       48.02       42.49      1.63 o 
   1   5   5       72.97       69.97      2.74 o 
   2   5   5      117.05      121.88      4.12 o 
   3   5   5        3.51        2.46      1.56 o 
  -3   6   5        5.57        4.99      1.24 o 
  -2   6   5       42.78       36.84      2.54 o 
  -1   6   5       33.22       28.21      1.98 o 
   0   6   5        1.54        1.42      1.84 o 
   1   6   5      188.45      179.55      4.88 o 
   2   6   5       23.58       23.26      2.24 o 
   3   6   5        2.03        1.10      1.37 o 
  -2   7   5        0.32        1.15      1.04 o 
  -1   7   5        7.05        9.01      1.52 o 
   0   7   5       14.75       13.71      1.91 o 
   1   7   5        1.70        5.51      1.39 o 
   2   7   5        3.69        3.42      1.45 o 
  -1   8   5        3.74        3.53      1.33 o 
   0   8   5       13.71       10.70      1.90 o 
   1   8   5        0.59        0.40      1.10 o 
  -1  -8   6        2.73        4.16      1.91 o 
   0  -8   6        0.05        0.02      1.00 o 
   1  -8   6        1.18        1.07      1.34 o 
  -2  -7   6        6.26        7.49      2.00 o 
  -1  -7   6       41.47       46.21      3.16 o 
   0  -7   6       32.73       31.92      1.85 o 
   1  -7   6       10.28        9.08      1.96 o 
   2  -7   6       35.18       37.19      3.13 o 
  -3  -6   6        3.04        4.04      2.01 o 
  -2  -6   6        4.34        8.09      1.82 o 
  -1  -6   6        3.04        2.70      1.46 o 
   0  -6   6       91.27       98.58      2.75 o 
   1  -6   6       96.40       93.99      4.02 o 
   2  -6   6       27.34       29.96      2.75 o 
   3  -6   6        0.82        1.21      1.59 o 
  -3  -5   6       14.04       15.59      2.51 o 
  -2  -5   6       42.30       40.96      2.97 o 
  -1  -5   6        9.46       11.35      1.37 o 
   0  -5   6      108.86      109.46      2.47 o 
   1  -5   6        3.75        3.67      1.33 o 
   2  -5   6       41.83       37.02      2.79 o 
   3  -5   6        2.31        4.03      1.98 o 
  -4  -4   6        0.21        1.32      2.08 o 
  -3  -4   6        4.85        9.75      1.92 o 
  -2  -4   6        9.78        7.84      1.81 o 
  -1  -4   6       76.75       79.22      3.03 o 
   0  -4   6        7.45        5.65      0.89 o 
   1  -4   6       10.55        8.84      1.22 o 
   2  -4   6      214.18      203.33      5.26 o 
   3  -4   6       87.14       86.76      4.43 o 
   4  -4   6        0.48        0.34      1.77 o 
  -4  -3   6        5.68        9.61      2.24 o 
  -3  -3   6       40.18       36.75      3.29 o 
  -2  -3   6      112.16      106.23      3.76 o 
  -1  -3   6      116.38      120.52      3.22 o 
   0  -3   6       61.37       61.73      1.80 o 
   1  -3   6        4.14        3.55      0.89 o 
   2  -3   6      168.42      161.47      4.38 o 
   3  -3   6       17.73       23.21      2.24 o 
   4  -3   6       16.90       20.24      2.54 o 
  -4  -2   6        0.12        1.98      1.98 o 
  -3  -2   6       97.88      101.57      4.43 o 
  -2  -2   6      275.10      298.15      5.25 o 
  -1  -2   6       49.81       55.59      2.01 o 
   0  -2   6      139.78      143.89      2.92 o 
   1  -2   6       95.89       84.75      2.54 o 
   2  -2   6       56.59       57.42      2.51 o 
   3  -2   6        4.21        4.21      1.50 o 
   4  -2   6       11.00       11.37      2.26 o 
  -4  -1   6        2.90        0.79      1.95 o 
  -3  -1   6       10.88       10.87      1.60 o 
  -2  -1   6        7.86       11.00      1.24 o 
  -1  -1   6      446.73      484.66      4.64 o 
   0  -1   6      775.78      753.09     12.85 o 
   1  -1   6       88.81       72.30      2.15 o 
   2  -1   6       56.25       55.45      2.33 o 
   3  -1   6       13.07       15.55      1.89 o 
   4  -1   6        0.23        2.45      1.57 o 
  -4   0   6        1.35        0.83      1.17 o 
  -3   0   6        0.51        0.34      0.72 o 
  -2   0   6      137.54      121.95      2.97 o 
  -1   0   6        2.43        1.56      0.61 o 
   0   0   6      215.75      268.69      3.20 o 
   1   0   6       32.51       31.84      1.40 o 
   2   0   6       75.91       63.00      2.37 o 
   3   0   6        2.89        3.74      1.38 o 
   4   0   6        0.53        1.56      1.56 o 
  -4   1   6        2.89        3.51      1.03 o 
  -3   1   6       10.90        9.07      1.19 o 
  -2   1   6        7.79        7.06      1.03 o 
  -1   1   6      446.51      507.16      4.57 o 
   0   1   6      775.31      755.72     13.24 o 
   1   1   6       88.90       82.86      2.18 o 
   2   1   6       56.17       54.37      2.11 o 
   3   1   6       13.10       12.75      1.65 o 
   4   1   6        0.24        0.90      1.40 o 
  -4   2   6        0.12        0.34      1.03 o 
  -3   2   6       97.94       87.96      3.24 o 
  -2   2   6      275.15      282.53      4.45 o 
  -1   2   6       49.62       56.77      1.87 o 
   0   2   6      139.64      137.86      1.74 o 
   1   2   6       95.79       87.66      2.36 o 
   2   2   6       56.55       55.70      2.27 o 
   3   2   6        4.19        4.69      1.14 o 
   4   2   6       10.99       11.87      1.89 o 
  -4   3   6        5.67        6.05      1.43 o 
  -3   3   6       40.19       32.03      2.23 o 
  -2   3   6      112.09      107.04      3.11 o 
  -1   3   6      116.52      120.31      2.94 o 
   0   3   6       61.31       57.85      3.00 o 
   1   3   6        4.09        2.95      0.71 o 
   2   3   6      168.26      171.25      4.03 o 
   3   3   6       17.76       23.52      1.87 o 
   4   3   6       16.87       17.33      2.32 o 
  -4   4   6        0.21        0.62      1.29 o 
  -3   4   6        4.83        6.21      1.29 o 
  -2   4   6        9.79        9.05      1.31 o 
  -1   4   6       76.78       76.47      2.63 o 
   0   4   6        7.44        8.79      0.94 o 
   1   4   6       10.55       10.32      1.11 o 
   2   4   6      214.10      220.25      5.03 o 
   3   4   6       87.14       96.52      4.05 o 
   4   4   6        0.48        0.15      1.55 o 
  -3   5   6       14.02       11.62      1.75 o 
  -2   5   6       42.31       42.02      2.32 o 
  -1   5   6        9.46        8.69      1.17 o 
   0   5   6      109.00       98.86      2.24 o 
   1   5   6        3.78        2.47      1.38 o 
   2   5   6       41.91       45.32      2.73 o 
   3   5   6        2.30        4.28      1.39 o 
  -3   6   6        3.03        3.39      1.18 o 
  -2   6   6        4.33        4.20      1.26 o 
  -1   6   6        3.00        3.17      1.18 o 
   0   6   6       91.24       88.34      5.52 o 
   1   6   6       96.38       94.48      3.65 o 
   2   6   6       27.36       29.14      2.48 o 
   3   6   6        0.83        0.15      1.61 o 
  -2   7   6        6.28        4.11      1.18 o 
  -1   7   6       41.51       35.38      2.64 o 
   0   7   6       32.79       28.82      2.87 o 
   1   7   6       10.24       11.40      1.74 o 
   2   7   6       35.23       36.90      2.67 o 
  -1   8   6        2.74        4.71      1.24 o 
   0   8   6        0.05        0.94      0.80 o 
   1   8   6        1.18        3.35      1.37 o 
  -1  -8   7       14.12       18.67      2.21 o 
   0  -8   7        0.04        0.35      0.98 o 
   1  -8   7        0.07        0.30      1.30 o 
  -2  -7   7        2.74        0.89      1.89 o 
  -1  -7   7       35.61       39.44      3.37 o 
   0  -7   7       23.60       23.66      2.02 o 
   1  -7   7       11.80       10.27      1.82 o 
   2  -7   7        1.46        0.00      1.84 o 
  -3  -6   7        6.28        4.81      2.26 o 
  -2  -6   7        5.53        5.83      1.78 o 
  -1  -6   7       29.53       34.91      2.75 o 
   0  -6   7       76.90       79.26      4.59 o 
   1  -6   7       60.80       62.45      3.37 o 
   2  -6   7       15.71       15.59      2.34 o 
   3  -6   7        1.35        0.18      1.82 o 
  -3  -5   7        0.19        1.48      1.85 o 
  -2  -5   7       36.50       37.94      2.84 o 
  -1  -5   7       44.84       43.88      2.61 o 
   0  -5   7       17.20       17.34      1.24 o 
   1  -5   7      376.86      385.07      6.75 o 
   2  -5   7      105.50      100.97      4.30 o 
   3  -5   7        1.10        0.97      1.76 o 
  -4  -4   7        3.28        8.30      2.18 o 
  -3  -4   7        2.16        2.15      1.63 o 
  -2  -4   7       24.99       24.07      2.25 o 
  -1  -4   7      129.43      124.70      3.81 o 
   0  -4   7       22.25       23.03      1.77 o 
   1  -4   7       15.11       15.91      1.58 o 
   2  -4   7       23.37       20.73      2.26 o 
   3  -4   7        9.15       13.62      2.12 o 
  -4  -3   7        0.84        1.96      2.06 o 
  -3  -3   7       29.83       34.22      2.96 o 
  -2  -3   7       44.09       44.71      2.46 o 
  -1  -3   7       16.63       19.08      1.40 o 
   0  -3   7      130.09      120.20      3.70 o 
   1  -3   7      157.10      146.96      3.62 o 
   2  -3   7       50.40       50.04      2.52 o 
   3  -3   7       56.25       53.70      3.24 o 
   4  -3   7       26.56       28.71      2.88 o 
  -4  -2   7        1.04        0.51      1.83 o 
  -3  -2   7       53.46       54.40      3.26 o 
  -2  -2   7      252.90      265.11      4.94 o 
  -1  -2   7       34.68       30.82      1.56 o 
   0  -2   7      481.64      531.04     18.28 o 
   1  -2   7      208.63      184.39      3.35 o 
   2  -2   7       16.81       17.23      1.55 o 
   3  -2   7        6.22        8.34      1.57 o 
   4  -2   7       32.69       36.27      3.14 o 
  -4  -1   7        0.78        0.43      1.59 o 
  -3  -1   7        2.66        3.24      1.31 o 
  -2  -1   7       80.37       77.04      2.59 o 
  -1  -1   7      297.31      309.99      3.84 o 
   0  -1   7       78.03       68.66      1.36 o 
   1  -1   7       85.74       82.90      2.37 o 
   2  -1   7       79.89       87.16      3.01 o 
   3  -1   7       33.27       41.36      2.59 o 
   4  -1   7       21.80       29.01      2.89 o 
  -4   0   7        4.21        4.94      1.36 o 
  -3   0   7       11.64        9.78      1.35 o 
  -2   0   7       16.10       14.65      1.14 o 
  -1   0   7        5.04        6.24      0.70 o 
   0   0   7      353.28      327.34      4.56 o 
   1   0   7        1.46        1.42      0.83 o 
   2   0   7      188.73      183.67      4.03 o 
   3   0   7       68.06       75.63      3.34 o 
   4   0   7        0.41        1.78      1.61 o 
  -4   1   7        0.78        0.11      1.03 o 
  -3   1   7        2.66        2.75      1.09 o 
  -2   1   7       80.20       71.64      2.37 o 
  -1   1   7      296.99      343.14      3.92 o 
   0   1   7       78.00       66.48      2.58 o 
   1   1   7       85.37       83.44      2.26 o 
   2   1   7       79.79       85.54      2.73 o 
   3   1   7       33.30       37.19      2.31 o 
   4   1   7       21.80       19.03      2.48 o 
  -4   2   7        1.04        0.22      1.26 o 
  -3   2   7       53.44       47.52      2.50 o 
  -2   2   7      252.97      247.47      4.25 o 
  -1   2   7       34.54       36.62      1.61 o 
   0   2   7      481.34      509.14      8.16 o 
   1   2   7      208.42      195.19      3.27 o 
   2   2   7       16.84       16.39      1.40 o 
   3   2   7        6.18        6.15      1.37 o 
   4   2   7       32.69       29.82      2.77 o 
  -4   3   7        0.85        2.06      1.09 o 
  -3   3   7       29.82       30.38      2.16 o 
  -2   3   7       44.15       46.35      2.14 o 
  -1   3   7       16.52       15.13      1.24 o 
   0   3   7      130.11      119.57      2.04 o 
   1   3   7      157.02      151.44      3.51 o 
   2   3   7       50.32       55.51      2.45 o 
   3   3   7       56.27       60.18      3.14 o 
   4   3   7       26.59       26.23      2.78 o 
  -4   4   7        3.28        3.22      1.46 o 
  -3   4   7        2.18        1.08      1.20 o 
  -2   4   7       24.96       24.34      1.85 o 
  -1   4   7      129.49      124.18      3.42 o 
   0   4   7       22.15       19.76      1.60 o 
   1   4   7       15.12       17.12      1.34 o 
   2   4   7       23.43       25.12      2.02 o 
   3   4   7        9.17        8.51      2.08 o 
  -3   5   7        0.19        3.00      0.99 o 
  -2   5   7       36.43       36.78      2.16 o 
  -1   5   7       44.84       43.58      2.28 o 
   0   5   7       17.20       15.02      1.04 o 
   1   5   7      376.54      389.40      6.22 o 
   2   5   7      105.55      110.93      3.99 o 
   3   5   7        1.10        1.51      1.35 o 
  -3   6   7        6.30        5.13      1.38 o 
  -2   6   7        5.52        5.35      1.37 o 
  -1   6   7       29.57       30.27      2.08 o 
   0   6   7       76.95       76.94      2.36 o 
   1   6   7       60.80       63.14      3.14 o 
   2   6   7       15.75       19.42      2.12 o 
   3   6   7        1.36        2.03      1.47 o 
  -2   7   7        2.74        1.08      1.34 o 
  -1   7   7       35.58       37.98      2.74 o 
   0   7   7       23.65       26.25      1.87 o 
   1   7   7       11.82       10.54      2.00 o 
   2   7   7        1.47        0.55      1.56 o 
  -1   8   7       14.15       11.15      1.88 o 
   0   8   7        0.04        0.89      0.89 o 
   1   8   7        0.07        1.09      1.31 o 
  -1  -8   8        3.86        6.03      1.79 o 
   0  -8   8        3.60        4.02      1.82 o 
   1  -8   8        1.46        0.31      1.70 o 
  -2  -7   8        4.34        7.23      1.97 o 
  -1  -7   8       53.17       61.08      3.76 o 
   0  -7   8       86.37       86.07      6.84 o 
   1  -7   8       20.52       22.66      2.16 o 
   2  -7   8       14.01       17.85      2.43 o 
  -3  -6   8        3.79        2.37      2.23 o 
  -2  -6   8       24.09       25.04      2.64 o 
  -1  -6   8        2.66        4.07      1.47 o 
   0  -6   8       66.09       70.10      2.45 o 
   1  -6   8       50.80       56.06      3.31 o 
   2  -6   8        7.15        6.96      1.95 o 
   3  -6   8        0.68        2.88      1.43 o 
  -3  -5   8        2.23        0.00      2.20 o 
  -2  -5   8        4.79        3.09      1.87 o 
  -1  -5   8        9.31        8.72      1.57 o 
   0  -5   8      150.29      151.76      2.99 o 
   1  -5   8      205.80      204.37      5.24 o 
   2  -5   8       41.22       40.06      2.71 o 
   3  -5   8       15.69       13.98      2.37 o 
  -4  -4   8        3.52        0.21      2.46 o 
  -3  -4   8       27.39       31.48      3.11 o 
  -2  -4   8       30.36       32.42      2.42 o 
  -1  -4   8        2.10        4.25      1.03 o 
   0  -4   8       10.16       10.58      1.04 o 
   1  -4   8       23.30       17.79      1.66 o 
   2  -4   8      155.47      152.41      4.83 o 
   3  -4   8       20.02       21.54      2.57 o 
  -4  -3   8        1.48        0.00      1.89 o 
  -3  -3   8       14.31       16.91      2.22 o 
  -2  -3   8       10.26        9.17      1.39 o 
  -1  -3   8       74.23       76.71      2.76 o 
   0  -3   8      503.16      522.29      4.21 o 
   1  -3   8      113.01      113.26      3.27 o 
   2  -3   8        9.32        7.57      1.39 o 
   3  -3   8       45.44       52.46      3.10 o 
   4  -3   8       16.62       17.60      2.60 o 
  -4  -2   8        3.02        3.91      1.95 o 
  -3  -2   8        8.19       10.73      1.71 o 
  -2  -2   8      104.52       95.34      3.27 o 
  -1  -2   8        0.53        1.22      0.65 o 
   0  -2   8       14.02       16.00      0.89 o 
   1  -2   8      163.58      165.52      3.64 o 
   2  -2   8       22.06       21.06      1.69 o 
   3  -2   8       34.74       33.22      2.58 o 
   4  -2   8       47.04       50.93      3.36 o 
  -4  -1   8        3.84        4.05      1.70 o 
  -3  -1   8        4.12        6.83      1.26 o 
  -2  -1   8      106.29      112.72      3.08 o 
  -1  -1   8      271.35      260.51      3.69 o 
   0  -1   8      393.56      404.94      4.86 o 
   1  -1   8      388.95      388.78      4.78 o 
   2  -1   8      140.92      146.30      3.87 o 
   3  -1   8        0.33        2.31      1.22 o 
   4  -1   8        7.54        7.45      2.01 o 
  -4   0   8        7.65        6.50      1.60 o 
  -3   0   8        3.58        0.61      1.20 o 
  -2   0   8       27.50       25.27      1.60 o 
  -1   0   8       16.71       19.94      1.29 o 
   0   0   8      202.57      194.61      5.14 o 
   1   0   8       38.51       38.01      1.66 o 
   2   0   8        3.87        0.61      1.09 o 
   3   0   8       40.87       42.77      2.66 o 
   4   0   8        1.04        2.91      1.46 o 
  -4   1   8        3.85        2.96      1.38 o 
  -3   1   8        4.13        4.37      1.28 o 
  -2   1   8      106.17      109.89      2.94 o 
  -1   1   8      271.62      289.97      3.83 o 
   0   1   8      393.10      396.49      7.95 o 
   1   1   8      388.46      389.42      4.54 o 
   2   1   8      140.91      141.88      3.53 o 
   3   1   8        0.34        0.10      1.28 o 
   4   1   8        7.54        7.86      1.87 o 
  -4   2   8        3.02        3.67      1.20 o 
  -3   2   8        8.17        6.18      1.31 o 
  -2   2   8      104.59       95.18      2.89 o 
  -1   2   8        0.54        3.17      0.80 o 
   0   2   8       14.07       13.77      0.84 o 
   1   2   8      163.39      184.94      3.33 o 
   2   2   8       22.03       22.80      1.70 o 
   3   2   8       34.71       35.78      2.33 o 
   4   2   8       47.08       47.52      3.15 o 
  -4   3   8        1.49        1.95      1.02 o 
  -3   3   8       14.31       13.40      1.72 o 
  -2   3   8       10.27        9.33      1.38 o 
  -1   3   8       74.21       80.64      2.52 o 
   0   3   8      502.91      490.40      4.09 o 
   1   3   8      113.10      122.57      3.18 o 
   2   3   8        9.31        9.80      1.45 o 
   3   3   8       45.36       49.32      2.92 o 
   4   3   8       16.61       16.18      2.24 o 
  -4   4   8        3.53        1.12      1.45 o 
  -3   4   8       27.38       23.02      2.15 o 
  -2   4   8       30.29       30.37      2.10 o 
  -1   4   8        2.10        1.91      1.01 o 
   0   4   8       10.12       10.56      0.97 o 
   1   4   8       23.26       23.02      1.65 o 
   2   4   8      155.30      170.87      4.72 o 
   3   4   8       20.03       19.62      2.23 o 
  -3   5   8        2.23        0.24      1.45 o 
  -2   5   8        4.78        6.94      1.20 o 
  -1   5   8        9.29       10.02      1.23 o 
   0   5   8      150.24      139.68      4.05 o 
   1   5   8      205.75      210.73      5.06 o 
   2   5   8       41.26       43.03      2.83 o 
   3   5   8       15.69       18.22      2.50 o 
  -3   6   8        3.80        3.06      1.38 o 
  -2   6   8       24.04       20.55      1.95 o 
  -1   6   8        2.66        2.79      1.33 o 
   0   6   8       66.01       65.91      2.32 o 
   1   6   8       50.79       52.64      3.04 o 
   2   6   8        7.15        8.40      1.69 o 
   3   6   8        0.68        2.67      1.08 o 
  -2   7   8        4.36        4.56      1.54 o 
  -1   7   8       53.19       54.14      3.08 o 
   0   7   8       86.41       92.13      2.76 o 
   1   7   8       20.55       21.44      2.24 o 
   2   7   8       14.00       14.61      2.27 o 
  -1   8   8        3.85        5.43      1.62 o 
   0   8   8        3.60        2.66      1.21 o 
   1   8   8        1.46        2.47      1.42 o 
  -1  -8   9        8.19        9.30      2.07 o 
   0  -8   9        1.31        1.36      1.09 o 
   1  -8   9        2.03        0.00      1.56 o 
  -2  -7   9        1.97        0.00      1.82 o 
  -1  -7   9       14.76       16.32      2.63 o 
   0  -7   9       13.77       13.70      1.35 o 
   1  -7   9       13.02       14.84      2.05 o 
   2  -7   9        3.15        5.56      1.78 o 
  -3  -6   9        2.95        1.74      2.08 o 
  -2  -6   9        7.81        7.24      1.69 o 
  -1  -6   9       45.77       59.63      3.33 o 
   0  -6   9      357.96      355.78      5.12 o 
   1  -6   9      241.88      245.88      6.45 o 
   2  -6   9        6.04        3.59      2.04 o 
  -3  -5   9       20.88       24.36      2.86 o 
  -2  -5   9       24.04       21.46      2.40 o 
  -1  -5   9       87.65       83.99      3.64 o 
   0  -5   9       21.61       17.90      1.39 o 
   1  -5   9      153.60      142.58      4.56 o 
   2  -5   9        8.19        6.43      1.79 o 
   3  -5   9        4.21        3.86      1.89 o 
  -4  -4   9        5.52       10.54      2.04 o 
  -3  -4   9        6.10        5.40      2.16 o 
  -2  -4   9       49.96       47.09      3.06 o 
  -1  -4   9       20.76       19.70      1.77 o 
   0  -4   9      261.92      270.32      3.55 o 
   1  -4   9        5.16        3.62      1.22 o 
   2  -4   9       97.55       84.33      3.70 o 
   3  -4   9       33.23       34.94      2.98 o 
  -4  -3   9       26.66       25.81      2.99 o 
  -3  -3   9       77.47       75.42      4.34 o 
  -2  -3   9       25.24       22.02      2.03 o 
  -1  -3   9      104.98      106.15      3.26 o 
   0  -3   9       14.80       14.60      1.23 o 
   1  -3   9      203.31      193.68      4.37 o 
   2  -3   9       73.01       67.13      3.12 o 
   3  -3   9       29.17       28.93      2.75 o 
   4  -3   9        4.15        5.04      2.02 o 
  -4  -2   9       11.89       14.84      2.19 o 
  -3  -2   9        4.23        5.93      1.44 o 
  -2  -2   9      115.02      119.37      3.63 o 
  -1  -2   9      299.76      295.60      4.45 o 
   0  -2   9     1393.73     1438.28     40.40 o 
   1  -2   9      751.49      782.11      7.50 o 
   2  -2   9       40.06       40.40      2.33 o 
   3  -2   9        7.01        6.69      1.77 o 
   4  -2   9        0.71        0.76      1.81 o 
  -4  -1   9        7.70        6.49      1.78 o 
  -3  -1   9       93.17       79.85      3.51 o 
  -2  -1   9        5.44        5.58      0.88 o 
  -1  -1   9      291.54      306.35      4.16 o 
   0  -1   9        2.38        1.85      0.58 o 
   1  -1   9      431.01      416.41      5.15 o 
   2  -1   9        4.69        6.00      1.22 o 
   3  -1   9       59.44       62.53      3.27 o 
   4  -1   9       17.00       18.78      2.49 o 
  -4   0   9        2.66        3.36      1.27 o 
  -3   0   9       63.86       62.08      2.82 o 
  -2   0   9      339.09      343.54      5.21 o 
  -1   0   9      853.77      898.63      6.85 o 
   0   0   9       41.13       45.41      2.95 o 
   1   0   9       83.95       71.15      2.35 o 
   2   0   9       21.95       25.08      1.74 o 
   3   0   9        4.58        5.30      1.62 o 
   4   0   9        2.17        1.26      1.63 o 
  -4   1   9        7.70        9.32      1.55 o 
  -3   1   9       93.24       82.99      3.28 o 
  -2   1   9        5.45        7.09      0.93 o 
  -1   1   9      291.43      318.13      4.16 o 
   0   1   9        2.37        2.33      0.49 o 
   1   1   9      430.21      404.45      4.85 o 
   2   1   9        4.64        5.01      1.05 o 
   3   1   9       59.54       62.66      3.05 o 
   4   1   9       17.02       18.58      2.31 o 
  -4   2   9       11.92        7.12      1.65 o 
  -3   2   9        4.22        0.97      1.41 o 
  -2   2   9      115.12      112.70      3.28 o 
  -1   2   9      299.59      318.54      4.48 o 
   0   2   9     1392.17     1393.37     14.37 o 
   1   2   9      750.78      761.52      6.94 o 
   2   2   9       40.05       37.37      2.14 o 
   3   2   9        6.99        8.74      1.52 o 
   4   2   9        0.71        1.80      1.85 o 
  -4   3   9       26.67       23.68      2.32 o 
  -3   3   9       77.60       72.06      3.39 o 
  -2   3   9       25.19       25.82      1.91 o 
  -1   3   9      104.83      114.75      3.12 o 
   0   3   9       14.84       13.69      0.98 o 
   1   3   9      203.06      213.47      4.06 o 
   2   3   9       72.90       70.56      3.06 o 
   3   3   9       29.20       33.12      2.67 o 
   4   3   9        4.16        1.03      1.76 o 
  -4   4   9        5.51        2.06      1.42 o 
  -3   4   9        6.10        6.86      1.48 o 
  -2   4   9       49.93       58.60      2.72 o 
  -1   4   9       20.81       18.26      1.60 o 
   0   4   9      261.74      253.98      3.40 o 
   1   4   9        5.16        4.67      1.09 o 
   2   4   9       97.47      104.10      3.72 o 
   3   4   9       33.15       38.96      2.83 o 
  -3   5   9       20.81       17.03      2.20 o 
  -2   5   9       24.01       18.68      2.12 o 
  -1   5   9       87.63       77.82      3.37 o 
   0   5   9       21.59       21.82      1.57 o 
   1   5   9      153.59      158.33      4.49 o 
   2   5   9        8.17        7.56      1.67 o 
   3   5   9        4.19        4.39      1.90 o 
  -3   6   9        2.94        1.51      1.35 o 
  -2   6   9        7.83       10.59      1.40 o 
  -1   6   9       45.76       53.97      2.91 o 
   0   6   9      357.99      349.00      4.93 o 
   1   6   9      242.01      253.00      6.15 o 
   2   6   9        6.01        6.90      1.89 o 
  -2   7   9        1.96        3.43      1.31 o 
  -1   7   9       14.70       18.72      2.18 o 
   0   7   9       13.75       11.84      1.38 o 
   1   7   9       13.04       16.83      2.08 o 
   2   7   9        3.16        6.02      1.79 o 
  -1   8   9        8.20        9.66      1.59 o 
   0   8   9        1.33        0.85      1.14 o 
   1   8   9        2.03        5.39      1.39 o 
  -1  -8  10        0.04        0.00      1.58 o 
   0  -8  10        0.91        0.34      1.01 o 
  -2  -7  10        2.91        4.16      2.12 o 
  -1  -7  10       67.26       79.29      4.29 o 
   0  -7  10       29.35       28.06      2.97 o 
   1  -7  10       30.88       31.34      2.67 o 
   2  -7  10       21.69       21.56      2.57 o 
  -3  -6  10        0.16        1.76      1.76 o 
  -2  -6  10        2.15        3.84      1.80 o 
  -1  -6  10        8.57       12.20      1.64 o 
   0  -6  10      142.02      144.48      3.41 o 
   1  -6  10        5.43        5.99      1.71 o 
   2  -6  10        6.56        4.39      2.03 o 
  -3  -5  10       15.76       23.61      2.72 o 
  -2  -5  10        1.86        2.66      1.54 o 
  -1  -5  10      232.27      249.97      6.04 o 
   0  -5  10      184.21      186.89      3.46 o 
   1  -5  10        8.76        9.64      1.57 o 
   2  -5  10       11.14        8.51      1.83 o 
   3  -5  10        6.87        8.74      1.73 o 
  -3  -4  10       38.19       35.21      3.24 o 
  -2  -4  10      193.71      196.42      5.58 o 
  -1  -4  10        5.68        5.80      1.37 o 
   0  -4  10       67.51       72.05      2.05 o 
   1  -4  10       54.98       53.61      2.64 o 
   2  -4  10       14.18       11.33      2.06 o 
   3  -4  10        0.28        1.75      1.75 o 
  -4  -3  10       11.92        6.20      2.51 o 
  -3  -3  10      153.27      164.70      5.47 o 
  -2  -3  10       17.73       17.92      1.73 o 
  -1  -3  10      556.04      577.43      7.12 o 
   0  -3  10      122.47      142.68      5.77 o 
   1  -3  10       37.71       35.59      2.09 o 
   2  -3  10       25.93       25.28      2.07 o 
   3  -3  10        7.34        7.26      2.13 o 
  -4  -2  10       41.41       46.11      3.46 o 
  -3  -2  10       67.86       74.72      3.55 o 
  -2  -2  10       35.37       34.18      2.04 o 
  -1  -2  10       73.23       68.07      2.40 o 
   0  -2  10      378.33      400.16      5.69 o 
   1  -2  10       33.80       28.45      1.86 o 
   2  -2  10        0.01        0.49      1.02 o 
   3  -2  10       25.26       30.29      2.53 o 
   4  -2  10        5.79        9.14      1.94 o 
  -4  -1  10        2.66        2.43      1.47 o 
  -3  -1  10       59.40       53.60      2.87 o 
  -2  -1  10       36.87       36.02      2.04 o 
  -1  -1  10      290.59      320.55      4.43 o 
   0  -1  10      553.70      558.04      3.94 o 
   1  -1  10       90.43       92.38      2.86 o 
   2  -1  10       60.80       64.54      2.80 o 
   3  -1  10       16.74       18.90      2.20 o 
   4  -1  10        0.25        0.30      1.45 o 
  -4   0  10       11.12       11.14      1.76 o 
  -3   0  10        0.20        0.86      1.01 o 
  -2   0  10      168.11      173.34      4.05 o 
  -1   0  10       17.21       16.78      1.28 o 
   0   0  10      204.86      195.33      5.10 o 
   1   0  10       44.50       49.33      2.02 o 
   2   0  10      370.55      381.97      5.91 o 
   3   0  10       64.04       69.03      3.42 o 
   4   0  10        0.71        0.13      1.43 o 
  -4   1  10        2.67        3.66      1.20 o 
  -3   1  10       59.61       54.20      2.76 o 
  -2   1  10       36.89       37.92      2.03 o 
  -1   1  10      289.82      330.49      4.47 o 
   0   1  10      553.28      552.83      4.87 o 
   1   1  10       90.38       90.23      2.62 o 
   2   1  10       60.72       57.64      2.52 o 
   3   1  10       16.77       14.48      1.93 o 
   4   1  10        0.25        4.00      1.45 o 
  -4   2  10       41.45       38.78      2.94 o 
  -3   2  10       67.85       66.01      3.04 o 
  -2   2  10       35.20       34.94      2.11 o 
  -1   2  10       73.32       74.21      2.43 o 
   0   2  10      377.68      384.37      3.41 o 
   1   2  10       33.86       29.71      1.72 o 
   2   2  10        0.01        0.96      0.96 o 
   3   2  10       25.31       30.68      2.21 o 
   4   2  10        5.80        7.33      2.17 o 
  -4   3  10       11.90       11.39      1.76 o 
  -3   3  10      153.21      148.56      4.78 o 
  -2   3  10       17.74       21.09      1.68 o 
  -1   3  10      555.42      614.20      7.02 o 
   0   3  10      122.32      133.33      3.97 o 
   1   3  10       37.59       34.19      1.95 o 
   2   3  10       25.88       25.77      2.07 o 
   3   3  10        7.35        9.39      2.01 o 
  -3   4  10       38.17       33.46      2.75 o 
  -2   4  10      193.52      201.88      5.14 o 
  -1   4  10        5.66        7.17      1.35 o 
   0   4  10       67.63       64.41      1.87 o 
   1   4  10       54.93       58.48      2.53 o 
   2   4  10       14.24       15.94      1.87 o 
   3   4  10        0.28        0.84      1.46 o 
  -3   5  10       15.73       13.74      2.09 o 
  -2   5  10        1.87        3.20      1.35 o 
  -1   5  10      232.28      249.47      5.63 o 
   0   5  10      184.22      169.79      3.24 o 
   1   5  10        8.75        8.65      1.64 o 
   2   5  10       11.13       10.02      1.90 o 
   3   5  10        6.84        8.26      1.96 o 
  -3   6  10        0.16        0.27      1.27 o 
  -2   6  10        2.16        2.63      1.52 o 
  -1   6  10        8.59        9.84      1.63 o 
   0   6  10      141.91      141.37      3.34 o 
   1   6  10        5.42        5.23      1.60 o 
   2   6  10        6.54       11.29      1.76 o 
  -2   7  10        2.91        3.28      1.51 o 
  -1   7  10       67.36       73.06      3.70 o 
   0   7  10       29.35       27.10      2.26 o 
   1   7  10       30.87       31.88      2.67 o 
   2   7  10       21.70       25.35      2.47 o 
   0   8  10        0.91        0.21      0.99 o 
  -2  -7  11        0.52        1.36      1.78 o 
  -1  -7  11        7.61        9.03      2.19 o 
   0  -7  11        2.10        0.85      1.47 o 
   1  -7  11       42.43       50.47      3.31 o 
  -3  -6  11        1.39        0.92      1.66 o 
  -2  -6  11        3.21        4.46      1.63 o 
  -1  -6  11        0.87        1.64      1.64 o 
   0  -6  11       32.21       35.92      2.35 o 
   1  -6  11       17.55       21.86      2.25 o 
   2  -6  11        2.52        2.30      1.66 o 
  -3  -5  11        2.52        5.82      1.75 o 
  -2  -5  11       22.91       19.96      2.43 o 
  -1  -5  11       66.87       60.85      3.43 o 
   0  -5  11       23.53       20.89      1.74 o 
   1  -5  11       24.38       25.11      2.19 o 
   2  -5  11        9.38        9.57      1.99 o 
   3  -5  11        1.05        2.44      1.66 o 
  -3  -4  11        6.20        9.89      1.74 o 
  -2  -4  11      188.22      179.53      5.46 o 
  -1  -4  11      279.66      279.48      5.84 o 
   0  -4  11       60.02       56.74      1.86 o 
   1  -4  11        8.45        7.69      1.39 o 
   2  -4  11        4.13        3.28      1.47 o 
   3  -4  11        9.00       11.39      1.97 o 
  -4  -3  11       20.87       17.25      2.50 o 
  -3  -3  11       69.21       74.86      3.94 o 
  -2  -3  11        6.84        3.73      1.63 o 
  -1  -3  11        1.21        1.99      1.02 o 
   0  -3  11        2.51        3.25      1.13 o 
   1  -3  11       35.76       34.21      2.14 o 
   2  -3  11        0.24        0.00      1.00 o 
   3  -3  11       11.75       15.39      2.09 o 
  -4  -2  11        8.83       10.03      2.10 o 
  -3  -2  11       13.31       14.86      1.82 o 
  -2  -2  11       23.64       19.02      1.74 o 
  -1  -2  11        1.48        1.69      0.79 o 
   0  -2  11       13.13       15.39      0.94 o 
   1  -2  11       13.85       14.03      1.42 o 
   2  -2  11        2.01        1.45      1.19 o 
   3  -2  11       11.78       11.36      1.81 o 
  -4  -1  11       16.36       13.78      2.33 o 
  -3  -1  11        3.10        1.34      1.16 o 
  -2  -1  11       29.74       26.87      1.92 o 
  -1  -1  11       11.14       11.79      1.18 o 
   0  -1  11       13.74       13.35      1.06 o 
   1  -1  11      112.04      102.81      3.05 o 
   2  -1  11       29.69       31.45      2.18 o 
   3  -1  11       34.65       37.95      2.87 o 
   4  -1  11        2.64        3.52      1.57 o 
  -4   0  11        1.78        2.25      1.40 o 
  -3   0  11       14.57       17.05      1.69 o 
  -2   0  11      116.44      118.52      3.44 o 
  -1   0  11       79.35       72.60      2.35 o 
   0   0  11        6.49       20.91      3.28 o 
   1   0  11        1.08        0.54      0.65 o 
   2   0  11        0.12        0.00      1.21 o 
   3   0  11       16.96       15.54      2.05 o 
   4   0  11        0.02        0.84      1.47 o 
  -4   1  11       16.37       13.11      2.17 o 
  -3   1  11        3.09        3.98      1.28 o 
  -2   1  11       29.70       26.12      1.73 o 
  -1   1  11       11.15       11.06      1.27 o 
   0   1  11       13.75       13.98      0.83 o 
   1   1  11      111.97      105.42      2.97 o 
   2   1  11       29.65       28.08      2.07 o 
   3   1  11       34.62       40.19      2.72 o 
   4   1  11        2.63        2.23      1.58 o 
  -4   2  11        8.80       11.18      1.84 o 
  -3   2  11       13.30       16.97      1.80 o 
  -2   2  11       23.63       23.05      1.80 o 
  -1   2  11        1.47        1.14      0.88 o 
   0   2  11       13.15       15.46      2.18 o 
   1   2  11       13.87       14.33      1.36 o 
   2   2  11        2.03        3.93      1.15 o 
   3   2  11       11.78       16.39      2.03 o 
  -4   3  11       20.87       16.74      2.22 o 
  -3   3  11       69.10       70.45      3.38 o 
  -2   3  11        6.82        7.44      1.39 o 
  -1   3  11        1.21        0.39      1.10 o 
   0   3  11        2.50        2.93      0.61 o 
   1   3  11       35.60       31.93      1.92 o 
   2   3  11        0.24        1.26      0.99 o 
   3   3  11       11.78       11.06      1.96 o 
  -3   4  11        6.20        8.28      1.77 o 
  -2   4  11      188.29      203.67      5.32 o 
  -1   4  11      279.63      289.48      5.71 o 
   0   4  11       59.84       54.43      1.77 o 
   1   4  11        8.44        8.55      1.24 o 
   2   4  11        4.11        5.06      1.61 o 
   3   4  11        9.01        8.10      1.92 o 
  -3   5  11        2.53        1.61      1.46 o 
  -2   5  11       22.94       23.35      2.21 o 
  -1   5  11       66.78       71.04      3.24 o 
   0   5  11       23.52       21.51      1.46 o 
   1   5  11       24.41       25.97      2.24 o 
   2   5  11        9.35       10.93      1.80 o 
   3   5  11        1.05        1.53      1.53 o 
  -3   6  11        1.39        0.40      1.41 o 
  -2   6  11        3.23        2.23      1.49 o 
  -1   6  11        0.86        1.58      0.95 o 
   0   6  11       32.22       33.92      1.90 o 
   1   6  11       17.59       18.75      2.20 o 
   2   6  11        2.51        2.57      1.44 o 
  -2   7  11        0.52        0.14      1.48 o 
  -1   7  11        7.63        5.52      1.73 o 
   0   7  11        2.11        2.02      1.13 o 
   1   7  11       42.39       42.86      3.07 o 
  -2  -7  12        5.82        1.51      2.04 o 
  -1  -7  12       17.21       19.64      2.68 o 
   0  -7  12        3.74        3.49      1.11 o 
   1  -7  12       13.13        9.95      2.13 o 
  -2  -6  12        1.90        1.75      1.73 o 
  -1  -6  12        9.76        8.58      2.04 o 
   0  -6  12       19.52       20.39      2.09 o 
   1  -6  12       14.89       11.23      2.29 o 
   2  -6  12        3.81        5.73      1.87 o 
  -3  -5  12        1.93        1.85      1.87 o 
  -2  -5  12       17.15       15.27      2.26 o 
  -1  -5  12      120.39      118.96      4.49 o 
   0  -5  12      131.45      134.55      3.61 o 
   1  -5  12        4.94        6.88      1.41 o 
   2  -5  12        9.53        7.81      1.91 o 
   3  -5  12        7.00       10.30      1.98 o 
  -3  -4  12        2.26        0.45      1.89 o 
  -2  -4  12      106.35       96.46      4.18 o 
  -1  -4  12      158.44      152.93      4.61 o 
   0  -4  12        6.25        5.68      0.92 o 
   1  -4  12        2.33        2.07      1.17 o 
   2  -4  12       27.43       24.67      2.39 o 
   3  -4  12        0.28        1.40      1.45 o 
  -4  -3  12        4.56        4.15      2.01 o 
  -3  -3  12       19.57       18.22      2.66 o 
  -2  -3  12       85.73       79.08      3.40 o 
  -1  -3  12       31.89       33.04      2.07 o 
   0  -3  12        3.85        1.60      1.80 o 
   1  -3  12       74.61       72.66      3.01 o 
   2  -3  12       17.71       19.33      1.81 o 
   3  -3  12        4.30        3.26      1.94 o 
  -4  -2  12       15.06       12.42      2.33 o 
  -3  -2  12        1.82        2.54      1.26 o 
  -2  -2  12        5.45        6.61      1.12 o 
  -1  -2  12       28.78       27.73      1.72 o 
   0  -2  12       36.39       39.27      1.37 o 
   1  -2  12       25.74       25.37      1.95 o 
   2  -2  12        5.36        5.31      1.58 o 
   3  -2  12        6.69        7.40      1.80 o 
  -4  -1  12        3.77        4.62      1.43 o 
  -3  -1  12       15.91       14.37      1.83 o 
  -2  -1  12       26.03       25.88      1.88 o 
  -1  -1  12       95.82      110.45      3.09 o 
   0  -1  12      281.34      288.27      3.17 o 
   1  -1  12       45.19       38.24      2.10 o 
   2  -1  12       60.45       60.38      2.99 o 
   3  -1  12       27.17       32.62      2.72 o 
  -4   0  12       10.40        9.59      1.78 o 
  -3   0  12        5.37        3.77      1.10 o 
  -2   0  12       39.98       43.92      2.34 o 
  -1   0  12        2.53        0.46      0.97 o 
   0   0  12       11.77       17.17      2.89 o 
   1   0  12        1.82        0.59      0.90 o 
   2   0  12       35.79       37.85      2.31 o 
   3   0  12        0.47        0.38      1.29 o 
   4   0  12        0.33        0.85      1.46 o 
  -4   1  12        3.76        5.46      1.42 o 
  -3   1  12       15.89       15.11      1.84 o 
  -2   1  12       26.02       25.88      1.85 o 
  -1   1  12       95.87      105.80      3.13 o 
   0   1  12      281.27      285.66      3.62 o 
   1   1  12       45.22       34.41      2.01 o 
   2   1  12       60.47       53.23      2.66 o 
   3   1  12       27.17       26.47      2.43 o 
  -4   2  12       15.07       15.18      2.19 o 
  -3   2  12        1.82        2.37      1.26 o 
  -2   2  12        5.40        6.64      1.22 o 
  -1   2  12       28.79       28.70      1.75 o 
   0   2  12       36.33       36.25      1.48 o 
   1   2  12       25.73       28.41      1.74 o 
   2   2  12        5.35        6.38      1.21 o 
   3   2  12        6.69        6.66      1.76 o 
  -4   3  12        4.56        3.19      1.76 o 
  -3   3  12       19.59       20.11      2.38 o 
  -2   3  12       85.76       89.60      3.46 o 
  -1   3  12       31.77       33.58      2.05 o 
   0   3  12        3.82        3.20      0.66 o 
   1   3  12       74.75       76.57      2.86 o 
   2   3  12       17.71       19.31      1.86 o 
   3   3  12        4.31        3.57      1.62 o 
  -3   4  12        2.27        2.27      1.59 o 
  -2   4  12      106.31      115.88      4.25 o 
  -1   4  12      158.30      169.81      4.55 o 
   0   4  12        6.24        6.26      0.89 o 
   1   4  12        2.34        2.22      1.04 o 
   2   4  12       27.46       24.74      2.35 o 
   3   4  12        0.28        0.74      1.67 o 
  -3   5  12        1.94        2.10      1.25 o 
  -2   5  12       17.16       16.45      1.95 o 
  -1   5  12      120.49      133.90      4.52 o 
   0   5  12      131.61      126.99      3.02 o 
   1   5  12        4.93        5.56      1.42 o 
   2   5  12        9.54       10.79      1.84 o 
   3   5  12        7.02        6.07      2.05 o 
  -2   6  12        1.89        3.27      1.50 o 
  -1   6  12        9.78       12.84      2.03 o 
   0   6  12       19.50       17.98      1.96 o 
   1   6  12       14.88       17.96      2.11 o 
   2   6  12        3.80        5.13      1.51 o 
  -2   7  12        5.83        3.34      1.53 o 
  -1   7  12       17.17       20.27      2.25 o 
   0   7  12        3.72        4.35      1.04 o 
   1   7  12       13.16       17.76      2.18 o 
  -1  -7  13       10.48       11.96      1.93 o 
   0  -7  13       12.81       12.12      2.40 o 
   1  -7  13        6.42        5.75      1.87 o 
  -2  -6  13        7.29        5.06      2.02 o 
  -1  -6  13        7.33        8.44      1.61 o 
   0  -6  13       19.96       17.55      1.55 o 
   1  -6  13        1.95        2.53      1.34 o 
   2  -6  13        2.58        1.87      1.75 o 
  -3  -5  13        2.24        4.91      1.55 o 
  -2  -5  13       15.84       18.26      2.24 o 
  -1  -5  13       65.82       66.91      3.58 o 
   0  -5  13       32.81       33.62      1.72 o 
   1  -5  13        2.31        0.26      1.39 o 
   2  -5  13        0.33        0.59      1.38 o 
  -3  -4  13       16.64       15.14      2.29 o 
  -2  -4  13       44.48       47.72      3.23 o 
  -1  -4  13       27.16       28.43      2.30 o 
   0  -4  13       30.24       30.01      2.77 o 
   1  -4  13       23.47       21.08      1.99 o 
   2  -4  13       34.71       30.82      2.70 o 
   3  -4  13        1.55        0.48      1.71 o 
  -3  -3  13       28.35       27.54      2.64 o 
  -2  -3  13       45.11       49.90      2.81 o 
  -1  -3  13       29.63       29.52      1.99 o 
   0  -3  13       47.25       52.35      1.79 o 
   1  -3  13        3.29        3.32      1.06 o 
   2  -3  13       10.58        8.23      1.75 o 
   3  -3  13        4.08        2.27      1.75 o 
  -4  -2  13       21.11       17.56      2.39 o 
  -3  -2  13        4.90        4.36      1.39 o 
  -2  -2  13        9.37        9.08      1.43 o 
  -1  -2  13       31.89       37.42      1.98 o 
   0  -2  13       50.00       52.33      2.03 o 
   1  -2  13        0.86        0.20      1.12 o 
   2  -2  13       37.95       41.83      2.77 o 
   3  -2  13        0.83        3.88      1.39 o 
  -4  -1  13        0.84        0.52      1.35 o 
  -3  -1  13        0.54        0.34      1.20 o 
  -2  -1  13       54.55       59.12      2.75 o 
  -1  -1  13       68.62       70.55      2.56 o 
   0  -1  13       55.74       52.76      1.59 o 
   1  -1  13       43.02       41.29      2.23 o 
   2  -1  13       32.38       32.24      2.40 o 
   3  -1  13       30.33       30.49      2.75 o 
  -4   0  13        6.97        6.53      1.43 o 
  -3   0  13        0.57        0.54      1.20 o 
  -2   0  13       63.30       65.00      2.83 o 
  -1   0  13      184.45      203.66      4.08 o 
   0   0  13        7.41        0.59      1.74 o 
   1   0  13       47.19       42.02      2.29 o 
   2   0  13      130.02      121.05      4.14 o 
   3   0  13        0.86        2.22      1.39 o 
  -4   1  13        0.84        0.40      1.29 o 
  -3   1  13        0.54        1.92      1.18 o 
  -2   1  13       54.56       65.86      2.76 o 
  -1   1  13       68.59       70.27      2.53 o 
   0   1  13       55.61       52.22      1.84 o 
   1   1  13       43.02       44.07      2.23 o 
   2   1  13       32.47       31.19      2.33 o 
   3   1  13       30.36       32.74      2.70 o 
  -4   2  13       21.13       15.27      2.13 o 
  -3   2  13        4.90        5.97      1.36 o 
  -2   2  13        9.35        8.53      1.37 o 
  -1   2  13       31.84       35.08      1.86 o 
   0   2  13       50.04       49.73      1.57 o 
   1   2  13        0.85        1.42      0.91 o 
   2   2  13       37.99       38.43      2.50 o 
   3   2  13        0.82        1.49      1.49 o 
  -3   3  13       28.35       30.95      2.69 o 
  -2   3  13       45.13       50.84      2.82 o 
  -1   3  13       29.57       26.27      2.00 o 
   0   3  13       47.15       48.58      1.67 o 
   1   3  13        3.28        2.99      1.11 o 
   2   3  13       10.57       10.30      1.62 o 
   3   3  13        4.08        9.34      1.67 o 
  -3   4  13       16.64       20.22      2.14 o 
  -2   4  13       44.50       44.10      2.94 o 
  -1   4  13       27.17       30.73      2.21 o 
   0   4  13       30.27       27.12      1.47 o 
   1   4  13       23.43       18.39      1.89 o 
   2   4  13       34.71       38.21      2.83 o 
   3   4  13        1.55        2.57      1.39 o 
  -3   5  13        2.24        2.46      1.78 o 
  -2   5  13       15.86       18.51      2.14 o 
  -1   5  13       65.82       69.55      3.53 o 
   0   5  13       32.81       37.79      1.77 o 
   1   5  13        2.31        2.91      1.26 o 
   2   5  13        0.33        1.14      1.31 o 
  -2   6  13        7.31        6.83      1.67 o 
  -1   6  13        7.34        4.97      1.78 o 
   0   6  13       20.02       18.38      1.54 o 
   1   6  13        1.96        1.07      1.50 o 
   2   6  13        2.59        1.64      1.76 o 
  -1   7  13       10.45       10.58      1.80 o 
   0   7  13       12.83       12.25      1.43 o 
   1   7  13        6.43        6.96      1.63 o 
  -1  -7  14        1.98        3.80      1.07 o 
   0  -7  14        0.31        1.37      1.20 o 
   1  -7  14        0.29        0.30      1.52 o 
  -2  -6  14        2.91        1.10      1.50 o 
  -1  -6  14       11.36       12.91      2.08 o 
   0  -6  14       23.48       24.42      1.68 o 
   1  -6  14        5.04        5.06      1.72 o 
   2  -6  14        0.36        0.79      1.36 o 
  -3  -5  14        4.76        6.42      1.79 o 
  -2  -5  14        6.01        8.37      1.68 o 
  -1  -5  14        6.10        6.45      1.56 o 
   0  -5  14       12.58       13.96      1.20 o 
   1  -5  14        9.84        8.71      1.70 o 
   2  -5  14        0.00        0.60      1.39 o 
  -3  -4  14       14.02       15.64      2.10 o 
  -2  -4  14       20.97       21.88      2.15 o 
  -1  -4  14       69.45       66.87      3.42 o 
   0  -4  14       29.67       28.54      1.57 o 
   1  -4  14       17.93       19.92      2.04 o 
   2  -4  14       14.44       11.90      1.88 o 
   3  -4  14        2.54        0.00      1.67 o 
  -3  -3  14       11.52       15.20      1.99 o 
  -2  -3  14       74.85       75.87      3.34 o 
  -1  -3  14       25.04       24.59      1.86 o 
   0  -3  14       17.74       18.23      1.32 o 
   1  -3  14        9.51       10.11      1.36 o 
   2  -3  14       20.39       18.38      2.24 o 
   3  -3  14       13.49       15.77      2.18 o 
  -4  -2  14        1.83        4.06      1.24 o 
  -3  -2  14        8.12        4.86      1.80 o 
  -2  -2  14        1.98        1.22      1.18 o 
  -1  -2  14       24.48       25.71      1.77 o 
   0  -2  14        5.05        5.37      0.82 o 
   1  -2  14       33.79       36.11      2.41 o 
   2  -2  14        4.62        3.23      1.42 o 
   3  -2  14        4.82        7.51      1.82 o 
  -4  -1  14        1.34        2.49      1.38 o 
  -3  -1  14        4.90        3.71      1.35 o 
  -2  -1  14        0.63        1.18      1.18 o 
  -1  -1  14        5.33        4.22      1.18 o 
   0  -1  14       47.51       48.38      1.63 o 
   1  -1  14        4.91        3.37      1.43 o 
   2  -1  14        8.48        9.04      1.70 o 
   3  -1  14       20.72       19.04      2.58 o 
  -4   0  14        1.56        0.79      1.49 o 
  -3   0  14       18.43       15.69      1.76 o 
  -2   0  14       35.23       33.07      2.15 o 
  -1   0  14      429.99      450.03      6.38 o 
   0   0  14      101.27       99.47      2.39 o 
   1   0  14      302.07      298.80      5.70 o 
   2   0  14      230.01      226.41      5.66 o 
   3   0  14        2.83        3.35      1.44 o 
  -4   1  14        1.34        2.87      1.39 o 
  -3   1  14        4.90        5.09      1.38 o 
  -2   1  14        0.66        1.23      1.05 o 
  -1   1  14        5.33        4.82      0.99 o 
   0   1  14       47.36       44.41      1.50 o 
   1   1  14        4.89        5.55      1.15 o 
   2   1  14        8.53        8.77      1.84 o 
   3   1  14       20.77       17.92      2.21 o 
  -4   2  14        1.83        0.43      1.69 o 
  -3   2  14        8.15       12.78      1.66 o 
  -2   2  14        1.99        0.91      1.18 o 
  -1   2  14       24.39       26.28      1.75 o 
   0   2  14        5.02        5.47      0.74 o 
   1   2  14       33.73       32.93      2.12 o 
   2   2  14        4.64        5.39      1.30 o 
   3   2  14        4.83        3.84      1.69 o 
  -3   3  14       11.56       12.48      1.99 o 
  -2   3  14       74.68       79.96      3.59 o 
  -1   3  14       25.00       25.78      1.91 o 
   0   3  14       17.81       19.47      1.21 o 
   1   3  14        9.56        9.67      1.50 o 
   2   3  14       20.38       19.12      2.07 o 
   3   3  14       13.48       15.52      2.19 o 
  -3   4  14       14.00        9.45      2.16 o 
  -2   4  14       20.95       22.72      2.25 o 
  -1   4  14       69.61       74.88      3.34 o 
   0   4  14       29.73       27.20      1.55 o 
   1   4  14       17.97       16.41      1.99 o 
   2   4  14       14.49       18.65      2.03 o 
   3   4  14        2.53        0.00      1.64 o 
  -3   5  14        4.76        5.11      1.74 o 
  -2   5  14        6.03        5.30      1.85 o 
  -1   5  14        6.13        6.31      1.64 o 
   0   5  14       12.52       13.88      1.66 o 
   1   5  14        9.81       10.35      1.74 o 
   2   5  14        0.00        0.44      1.44 o 
  -2   6  14        2.90        2.22      1.38 o 
  -1   6  14       11.35       13.14      1.95 o 
   0   6  14       23.46       23.73      2.00 o 
   1   6  14        5.04        3.87      1.49 o 
   2   6  14        0.36        2.13      1.40 o 
  -1   7  14        1.98        0.58      1.42 o 
   0   7  14        0.31        1.87      1.16 o 
   1   7  14        0.29        1.43      1.20 o 
  -1  -7  15        2.43        3.18      1.64 o 
   0  -7  15        3.27        2.30      1.47 o 
  -2  -6  15        1.46        0.47      1.47 o 
  -1  -6  15        8.72       11.84      1.77 o 
   0  -6  15        7.58       10.56      2.68 o 
   1  -6  15        1.88        2.66      1.39 o 
  -2  -5  15       13.18       11.41      2.15 o 
  -1  -5  15       13.68       14.47      2.04 o 
   0  -5  15       20.39       17.35      1.56 o 
   1  -5  15        2.43        1.53      1.60 o 
   2  -5  15        3.20        2.82      1.52 o 
  -3  -4  15       12.90       11.03      1.93 o 
  -2  -4  15       12.35       12.12      1.81 o 
  -1  -4  15       18.93       19.49      2.05 o 
   0  -4  15        1.79        0.81      0.88 o 
   1  -4  15       16.80       12.18      2.08 o 
   2  -4  15       15.26       12.35      2.21 o 
  -3  -3  15        8.62        7.85      1.95 o 
  -2  -3  15       85.22       78.37      3.65 o 
  -1  -3  15       11.32       11.38      1.51 o 
   0  -3  15        8.80        8.07      1.91 o 
   1  -3  15        9.72        9.88      1.61 o 
   2  -3  15        0.73        0.43      1.57 o 
   3  -3  15        2.38        1.41      1.70 o 
  -3  -2  15        2.99        0.13      1.65 o 
  -2  -2  15        2.16        1.61      0.97 o 
  -1  -2  15       84.23       78.10      3.13 o 
   0  -2  15        6.26        7.10      0.98 o 
   1  -2  15        9.47        9.88      1.58 o 
   2  -2  15       13.24       12.42      2.10 o 
   3  -2  15       44.39       50.02      3.71 o 
  -4  -1  15        0.29        0.40      1.43 o 
  -3  -1  15        1.90        2.67      1.28 o 
  -2  -1  15       76.86       46.88      2.69 o 
  -1  -1  15       57.10       64.60      2.74 o 
   0  -1  15      173.91      168.36      4.31 o 
   1  -1  15       34.83       37.64      2.22 o 
   2  -1  15       21.40       22.69      2.58 o 
   3  -1  15        1.63        0.14      1.62 o 
  -4   0  15        0.05        0.81      1.28 o 
  -3   0  15        2.52        3.99      1.37 o 
  -2   0  15        1.54        1.00      1.03 o 
  -1   0  15        0.53        2.51      2.51 o 
   0   0  15        6.52        2.78      2.78 o 
   1   0  15       57.35       58.56      3.52 o 
   2   0  15       76.06       70.96      3.59 o 
   3   0  15       17.21       14.35      2.30 o 
  -4   1  15        0.28        1.11      1.58 o 
  -3   1  15        1.90        2.11      1.13 o 
  -2   1  15       77.05       83.37      3.35 o 
  -1   1  15       57.20       60.26      2.66 o 
   0   1  15      173.96      161.02      2.83 o 
   1   1  15       34.83       36.42      2.26 o 
   2   1  15       21.36       24.72      2.29 o 
   3   1  15        1.64        1.10      1.47 o 
  -3   2  15        2.96        4.08      1.54 o 
  -2   2  15        2.17        2.71      1.22 o 
  -1   2  15       84.23       79.04      3.15 o 
   0   2  15        6.26        6.10      0.81 o 
   1   2  15        9.46       12.01      1.40 o 
   2   2  15       13.24       11.06      1.83 o 
   3   2  15       44.46       44.80      3.30 o 
  -3   3  15        8.64       13.33      2.04 o 
  -2   3  15       85.32       95.45      3.88 o 
  -1   3  15       11.35        7.93      1.65 o 
   0   3  15        8.85        5.79      1.15 o 
   1   3  15        9.73        7.77      1.59 o 
   2   3  15        0.72        0.89      1.60 o 
   3   3  15        2.38        2.52      1.61 o 
  -3   4  15       12.87       14.96      2.05 o 
  -2   4  15       12.35       13.64      1.98 o 
  -1   4  15       18.86       20.82      1.95 o 
   0   4  15        1.79        2.57      1.27 o 
   1   4  15       16.86       15.88      1.87 o 
   2   4  15       15.28       13.78      2.17 o 
  -2   5  15       13.12       14.59      2.33 o 
  -1   5  15       13.71       15.14      2.01 o 
   0   5  15       20.48       17.25      1.57 o 
   1   5  15        2.43        0.66      1.60 o 
   2   5  15        3.21        3.28      1.74 o 
  -2   6  15        1.47        5.32      1.47 o 
  -1   6  15        8.72        8.83      1.85 o 
   0   6  15        7.59        7.50      1.38 o 
   1   6  15        1.89        0.99      1.39 o 
   0   7  15        3.27        3.82      1.13 o 
  -2  -6  16        1.15        1.55      1.55 o 
  -1  -6  16        0.88        2.53      1.67 o 
   0  -6  16        0.34        0.46      0.91 o 
   1  -6  16        3.93        4.07      1.82 o 
  -2  -5  16        6.39        5.78      1.91 o 
  -1  -5  16        4.19        5.01      1.62 o 
   0  -5  16        6.40        7.03      1.11 o 
   1  -5  16       18.02       16.90      2.21 o 
   2  -5  16        1.53        0.48      1.57 o 
  -3  -4  16        3.37        7.35      1.53 o 
  -2  -4  16       18.80       19.16      2.30 o 
  -1  -4  16       43.17       43.14      2.82 o 
   0  -4  16       12.62       11.26      1.23 o 
   1  -4  16       19.31       19.02      2.21 o 
   2  -4  16        2.02        5.54      1.64 o 
  -3  -3  16        0.68        0.96      1.39 o 
  -2  -3  16        2.65        2.35      1.58 o 
  -1  -3  16       40.27       37.76      2.63 o 
   0  -3  16        6.41        6.88      1.39 o 
   1  -3  16       26.19       27.25      2.25 o 
   2  -3  16       41.82       36.30      2.90 o 
   3  -3  16        2.11        1.42      1.75 o 
  -3  -2  16       26.32       24.39      2.53 o 
  -2  -2  16        5.40        6.86      1.54 o 
  -1  -2  16       96.44       97.48      3.65 o 
   0  -2  16       18.47       20.28      3.09 o 
   1  -2  16        2.80        4.96      1.27 o 
   2  -2  16       15.46       21.00      2.30 o 
   3  -2  16       12.10       13.72      2.47 o 
  -3  -1  16        1.49        0.50      1.46 o 
  -2  -1  16        2.49        4.67      1.31 o 
  -1  -1  16       43.44       46.48      2.55 o 
   0  -1  16       34.72       32.41      1.78 o 
   1  -1  16      199.38      197.75      4.98 o 
   2  -1  16      129.98      143.05      5.14 o 
   3  -1  16        1.47        0.00      1.70 o 
  -3   0  16        3.76        2.02      1.47 o 
  -2   0  16       13.91       18.73      1.89 o 
  -1   0  16       33.10       33.78      2.20 o 
   0   0  16      186.07      188.94      3.45 o 
   1   0  16      259.18      264.54      5.84 o 
   2   0  16       15.58       15.68      2.23 o 
   3   0  16        2.27        2.82      1.55 o 
  -3   1  16        1.48        0.78      1.28 o 
  -2   1  16        2.49        1.63      1.18 o 
  -1   1  16       43.49       50.67      2.56 o 
   0   1  16       34.72       27.87      3.10 o 
   1   1  16      199.43      190.81      5.03 o 
   2   1  16      130.08      140.42      4.78 o 
   3   1  16        1.47        0.00      1.50 o 
  -3   2  16       26.36       26.50      2.58 o 
  -2   2  16        5.39        5.66      1.63 o 
  -1   2  16       96.53       99.05      3.61 o 
   0   2  16       18.49       18.13      1.18 o 
   1   2  16        2.77        1.46      1.13 o 
   2   2  16       15.44       16.95      2.11 o 
   3   2  16       12.11       13.46      2.17 o 
  -3   3  16        0.69        1.33      1.37 o 
  -2   3  16        2.63        1.01      1.83 o 
  -1   3  16       40.23       43.28      2.80 o 
   0   3  16        6.43        6.78      0.92 o 
   1   3  16       26.24       20.74      2.00 o 
   2   3  16       41.93       43.71      2.73 o 
   3   3  16        2.11        1.20      1.61 o 
  -3   4  16        3.36        4.22      1.60 o 
  -2   4  16       18.79       17.28      2.36 o 
  -1   4  16       43.24       46.35      3.06 o 
   0   4  16       12.66       13.89      1.45 o 
   1   4  16       19.38       17.96      2.14 o 
   2   4  16        2.03        3.44      1.72 o 
  -2   5  16        6.37        6.83      1.84 o 
  -1   5  16        4.20        3.19      1.79 o 
   0   5  16        6.44        6.24      2.02 o 
   1   5  16       18.10       17.84      2.16 o 
   2   5  16        1.54        1.82      1.62 o 
  -2   6  16        1.15        2.82      1.48 o 
  -1   6  16        0.87        1.20      1.34 o 
   0   6  16        0.35        0.65      0.96 o 
   1   6  16        3.91        1.73      1.61 o 
  -1  -6  17        4.66        5.45      1.79 o 
   0  -6  17        6.49        6.34      1.27 o 
   1  -6  17        1.21        2.61      1.54 o 
  -2  -5  17        0.03        1.21      1.54 o 
  -1  -5  17        9.24       11.39      1.91 o 
   0  -5  17       10.90       11.33      1.29 o 
   1  -5  17        8.45        9.06      1.85 o 
   2  -5  17       11.62       12.39      2.19 o 
  -3  -4  17        3.69        3.82      1.77 o 
  -2  -4  17       11.05       14.03      1.80 o 
  -1  -4  17        6.35        4.38      1.64 o 
   0  -4  17        4.28        4.84      1.07 o 
   1  -4  17       32.27       32.57      2.68 o 
   2  -4  17        4.34        6.78      1.73 o 
  -3  -3  17        5.56        6.56      1.90 o 
  -2  -3  17       32.74       39.68      2.92 o 
  -1  -3  17        2.53        3.77      1.21 o 
   0  -3  17       43.94       48.96      2.02 o 
   1  -3  17       30.78       30.63      2.60 o 
   2  -3  17        3.53        5.29      1.61 o 
  -3  -2  17       24.50       24.46      2.54 o 
  -2  -2  17       85.65       96.37      3.96 o 
  -1  -2  17       55.65       52.88      3.30 o 
   0  -2  17       90.82       94.48      3.48 o 
   1  -2  17       51.38       47.95      2.93 o 
   2  -2  17       17.77       11.49      2.71 o 
   3  -2  17        7.25        6.91      2.10 o 
  -3  -1  17        1.38        0.39      1.48 o 
  -2  -1  17        2.78        1.62      1.35 o 
  -1  -1  17       82.06       87.92      3.62 o 
   0  -1  17      207.51      209.59      3.80 o 
   1  -1  17      156.02      154.85      4.90 o 
   2  -1  17       46.71       35.17      3.99 o 
   3  -1  17       13.64       13.60      2.03 o 
  -3   0  17        4.09        6.83      1.53 o 
  -2   0  17       26.25       27.63      2.23 o 
  -1   0  17        3.13        1.92      1.31 o 
   0   0  17       53.34       17.33      3.52 o 
   1   0  17      247.59      264.79      6.62 o 
   2   0  17       77.80       67.76      3.68 o 
   3   0  17        1.48        3.01      1.43 o 
  -3   1  17        1.39        0.94      1.25 o 
  -2   1  17        2.78        2.22      1.39 o 
  -1   1  17       82.12       90.08      3.54 o 
   0   1  17      207.74      209.99      3.61 o 
   1   1  17      156.05      161.47      4.75 o 
   2   1  17       46.60       41.86      3.16 o 
   3   1  17       13.67       13.95      2.22 o 
  -3   2  17       24.51       25.45      2.84 o 
  -2   2  17       85.66       98.37      4.10 o 
  -1   2  17       55.65       54.80      3.05 o 
   0   2  17       90.85       88.96      2.36 o 
   1   2  17       51.45       48.40      2.77 o 
   2   2  17       17.80       17.24      2.36 o 
   3   2  17        7.24        3.34      1.91 o 
  -3   3  17        5.55        5.66      2.19 o 
  -2   3  17       32.76       36.93      2.94 o 
  -1   3  17        2.53        2.00      1.33 o 
   0   3  17       43.87       42.80      1.83 o 
   1   3  17       30.83       25.87      2.24 o 
   2   3  17        3.55        1.52      1.55 o 
  -3   4  17        3.69        5.31      1.73 o 
  -2   4  17       11.08       11.18      2.10 o 
  -1   4  17        6.35       10.78      1.76 o 
   0   4  17        4.30        4.92      1.17 o 
   1   4  17       32.33       27.42      2.56 o 
   2   4  17        4.36        4.59      1.59 o 
  -2   5  17        0.03        1.56      1.56 o 
  -1   5  17        9.30        8.55      2.03 o 
   0   5  17       10.93       11.17      1.27 o 
   1   5  17        8.46        4.49      2.08 o 
   2   5  17       11.59       16.17      2.19 o 
  -1   6  17        4.66        2.16      1.86 o 
   0   6  17        6.51        4.97      1.14 o 
   1   6  17        1.20        1.16      1.73 o 
  -1  -6  18       10.75       12.88      2.12 o 
   0  -6  18        9.87       12.11      1.56 o 
  -2  -5  18        0.63        3.03      1.14 o 
  -1  -5  18        9.33       12.65      1.75 o 
   0  -5  18       12.22       10.72      1.48 o 
   1  -5  18       12.06        9.50      2.29 o 
  -2  -4  18        6.16        8.08      1.74 o 
  -1  -4  18        0.05        0.84      1.28 o 
   0  -4  18       41.29       38.76      2.10 o 
   1  -4  18       26.17       26.86      2.81 o 
   2  -4  18        1.80        1.61      1.70 o 
  -3  -3  18       54.71       47.99      3.42 o 
  -2  -3  18       55.90       58.42      3.52 o 
  -1  -3  18        5.11        4.66      1.44 o 
   0  -3  18        1.76        0.52      1.15 o 
   1  -3  18       23.54       23.52      2.48 o 
   2  -3  18        2.64        0.15      1.72 o 
  -3  -2  18        8.74        7.42      1.87 o 
  -2  -2  18       37.14       38.81      3.09 o 
  -1  -2  18       35.32       38.60      2.72 o 
   0  -2  18       50.47       49.07      2.20 o 
   1  -2  18        4.26        2.03      1.52 o 
   2  -2  18       67.96       66.94      4.01 o 
  -3  -1  18       20.34       20.18      2.27 o 
  -2  -1  18       30.95       35.30      2.57 o 
  -1  -1  18       40.20       37.34      2.86 o 
   0  -1  18       52.10       55.98      2.35 o 
   1  -1  18      213.37      198.97      5.84 o 
   2  -1  18       41.80       41.26      3.45 o 
   3  -1  18        4.70        4.01      1.80 o 
  -3   0  18        4.06        2.31      1.70 o 
  -2   0  18        3.37        3.63      1.27 o 
  -1   0  18        4.51        4.26      1.27 o 
   0   0  18      449.22      456.40      5.81 o 
   1   0  18      244.99      259.13      6.90 o 
   2   0  18        0.06        1.74      1.74 o 
   3   0  18       12.67       10.69      2.20 o 
  -3   1  18       20.36       20.67      2.35 o 
  -2   1  18       30.96       29.10      2.47 o 
  -1   1  18       40.09       32.90      3.15 o 
   0   1  18       52.04       49.49      5.59 o 
   1   1  18      213.38      225.85      5.72 o 
   2   1  18       41.86       42.52      3.16 o 
   3   1  18        4.69        6.02      1.69 o 
  -3   2  18        8.75        9.02      2.12 o 
  -2   2  18       37.10       35.30      3.24 o 
  -1   2  18       35.34       40.10      2.70 o 
   0   2  18       50.62       48.38      2.25 o 
   1   2  18        4.29        3.50      1.53 o 
   2   2  18       68.09       66.37      3.44 o 
  -3   3  18       54.68       54.13      4.00 o 
  -2   3  18       55.90       58.45      3.78 o 
  -1   3  18        5.12        3.77      1.50 o 
   0   3  18        1.76        1.00      1.04 o 
   1   3  18       23.65       21.38      2.19 o 
   2   3  18        2.65        3.02      1.52 o 
  -2   4  18        6.17        7.50      1.77 o 
  -1   4  18        0.04        0.00      1.22 o 
   0   4  18       41.40       38.86      3.23 o 
   1   4  18       26.21       24.64      2.34 o 
   2   4  18        1.79        0.00      1.52 o 
  -2   5  18        0.63        0.64      1.61 o 
  -1   5  18        9.33        9.17      1.74 o 
   0   5  18       12.22       12.25      1.27 o 
   1   5  18       12.09       10.37      1.93 o 
  -1   6  18       10.78        7.52      2.27 o 
   0   6  18        9.85        8.17      1.52 o 
  -1  -5  19        1.24        1.53      1.69 o 
   0  -5  19        1.65        2.56      1.25 o 
   1  -5  19        6.23        6.85      1.61 o 
  -2  -4  19        1.55        2.22      1.57 o 
  -1  -4  19        1.04        1.02      1.35 o 
   0  -4  19       18.52       20.53      1.68 o 
   1  -4  19       23.12       26.97      2.82 o 
  -3  -3  19       22.64       21.72      2.71 o 
  -2  -3  19       27.25       30.32      2.89 o 
  -1  -3  19       47.19       47.00      3.30 o 
   0  -3  19       50.33       50.61      2.34 o 
   1  -3  19        1.49        1.05      1.56 o 
   2  -3  19        9.64        9.57      1.78 o 
  -3  -2  19       29.39       31.01      2.67 o 
  -2  -2  19      104.02      103.03      4.56 o 
  -1  -2  19       13.70       14.29      2.08 o 
   0  -2  19       75.88       80.12      2.87 o 
   1  -2  19       14.98       18.02      1.99 o 
   2  -2  19       14.32       12.45      2.67 o 
  -3  -1  19       17.72       20.64      2.33 o 
  -2  -1  19        3.61        1.56      1.28 o 
  -1  -1  19      221.99      238.58      6.10 o 
   0  -1  19      198.74      199.57      5.24 o 
   1  -1  19       12.24        3.25      2.87 o 
   2  -1  19       34.90       35.30      3.45 o 
  -3   0  19        0.70        1.13      1.48 o 
  -2   0  19        6.83        8.21      1.71 o 
  -1   0  19        0.28        1.46      1.46 o 
   0   0  19      241.20      271.68      5.30 o 
   1   0  19      129.26      142.92      5.72 o 
   2   0  19        2.87        3.13      1.65 o 
  -3   1  19       17.73       16.24      2.60 o 
  -2   1  19        3.63        2.10      1.66 o 
  -1   1  19      222.08      241.73      6.04 o 
   0   1  19      198.71      193.84      3.76 o 
   1   1  19       12.23       10.61      2.19 o 
   2   1  19       34.93       40.06      2.99 o 
  -3   2  19       29.39       21.93      2.87 o 
  -2   2  19      104.15      101.81      4.62 o 
  -1   2  19       13.67        9.99      2.12 o 
   0   2  19       75.96       74.95      3.18 o 
   1   2  19       15.02       14.73      1.84 o 
   2   2  19       14.32       15.24      2.09 o 
  -3   3  19       22.66       22.36      3.03 o 
  -2   3  19       27.25       31.32      3.01 o 
  -1   3  19       47.40       47.70      3.23 o 
   0   3  19       50.50       43.93      3.83 o 
   1   3  19        1.51        0.27      1.33 o 
   2   3  19        9.66        9.29      2.00 o 
  -2   4  19        1.53        2.23      1.37 o 
  -1   4  19        1.03        1.59      1.50 o 
   0   4  19       18.61       15.29      1.48 o 
   1   4  19       23.14       25.81      2.47 o 
  -1   5  19        1.27        3.25      1.24 o 
   0   5  19        1.67        2.24      0.86 o 
   1   5  19        6.24        3.97      1.74 o 
  -1  -5  20        0.04        1.41      1.44 o 
   0  -5  20       10.14       12.62      1.43 o 
  -2  -4  20        3.55        3.62      1.69 o 
  -1  -4  20        0.39        1.54      1.54 o 
   0  -4  20        4.38        5.99      2.20 o 
   1  -4  20        3.07        1.46      1.92 o 
  -2  -3  20        1.21        1.61      1.83 o 
  -1  -3  20       42.62       43.90      3.28 o 
   0  -3  20       13.89       15.48      1.58 o 
   1  -3  20        0.58        0.63      1.57 o 
   2  -3  20        2.28        2.10      1.54 o 
  -3  -2  20        7.05        5.55      1.80 o 
  -2  -2  20       71.95       74.77      4.01 o 
  -1  -2  20      158.79      164.42      5.48 o 
   0  -2  20       58.58       56.55      2.40 o 
   1  -2  20        1.22        4.06      1.49 o 
   2  -2  20       15.01       14.44      2.50 o 
  -3  -1  20       17.60       16.95      2.26 o 
  -2  -1  20       14.14       12.32      1.89 o 
  -1  -1  20       32.33       31.64      3.16 o 
   0  -1  20       12.15       13.50      2.72 o 
   1  -1  20       15.83       13.71      2.97 o 
   2  -1  20       16.25       14.68      2.87 o 
  -3   0  20        2.52        1.59      1.64 o 
  -2   0  20        7.41        5.95      1.83 o 
  -1   0  20       12.36       11.72      1.84 o 
   0   0  20       22.21       25.72      3.79 o 
   1   0  20       19.17       17.10      2.99 o 
   2   0  20        1.13        1.33      1.33 o 
  -3   1  20       17.63       18.27      2.36 o 
  -2   1  20       14.10       14.17      1.93 o 
  -1   1  20       32.39       31.20      3.10 o 
   0   1  20       12.13        6.07      1.73 o 
   1   1  20       15.83       21.03      2.36 o 
   2   1  20       16.25       13.61      2.47 o 
  -3   2  20        7.05        5.44      1.94 o 
  -2   2  20       72.07       82.50      4.20 o 
  -1   2  20      158.90      161.80      5.27 o 
   0   2  20       58.50       51.19      3.08 o 
   1   2  20        1.21        0.54      1.36 o 
   2   2  20       14.99       17.40      2.24 o 
  -2   3  20        1.22        1.69      1.72 o 
  -1   3  20       42.70       46.31      3.30 o 
   0   3  20       13.90       14.16      1.53 o 
   1   3  20        0.58        1.39      1.42 o 
   2   3  20        2.28        2.40      1.68 o 
  -2   4  20        3.54        3.58      1.90 o 
  -1   4  20        0.40        1.05      1.42 o 
   0   4  20        4.41        3.93      1.16 o 
   1   4  20        3.09        0.86      1.46 o 
  -1   5  20        0.04        1.61      1.61 o 
   0   5  20       10.14       13.66      1.45 o 
  -1  -4  21        2.31        2.67      1.42 o 
   0  -4  21        9.92       12.37      1.53 o 
   1  -4  21        2.31        4.61      1.59 o 
  -2  -3  21       15.27       12.14      2.22 o 
  -1  -3  21       43.67       43.64      3.24 o 
   0  -3  21        4.88        0.63      1.39 o 
   1  -3  21        9.84       10.55      2.06 o 
  -2  -2  21        0.25        1.75      1.75 o 
  -1  -2  21       29.51       29.79      2.94 o 
   0  -2  21       18.90       20.00      2.92 o 
   1  -2  21        0.58        0.62      1.50 o 
   2  -2  21        4.61        2.86      1.94 o 
  -2  -1  21        4.81        4.43      1.95 o 
  -1  -1  21       31.49       34.98      2.75 o 
   0  -1  21       14.23       16.64      1.64 o 
   1  -1  21       20.42       17.69      2.66 o 
   2  -1  21        3.60        4.79      1.99 o 
  -2   0  21        0.30        0.14      1.46 o 
  -1   0  21        1.92        2.01      1.55 o 
   0   0  21       23.18       24.68      4.12 o 
   1   0  21        1.72        2.03      2.03 o 
   2   0  21        0.92        1.49      1.62 o 
  -2   1  21        4.82        7.90      1.69 o 
  -1   1  21       31.48       30.07      2.80 o 
   0   1  21       14.17       11.65      2.65 o 
   1   1  21       20.38       16.09      2.13 o 
   2   1  21        3.59        5.17      1.85 o 
  -2   2  21        0.25        0.30      1.87 o 
  -1   2  21       29.54       33.53      2.85 o 
   0   2  21       18.93       16.37      1.59 o 
   1   2  21        0.58        2.13      1.28 o 
   2   2  21        4.60        3.57      1.86 o 
  -2   3  21       15.28       17.07      2.39 o 
  -1   3  21       43.69       39.33      3.08 o 
   0   3  21        4.90        6.14      1.04 o 
   1   3  21        9.82        7.94      1.98 o 
  -1   4  21        2.33        3.41      1.44 o 
   0   4  21        9.93       10.75      1.31 o 
   1   4  21        2.33        3.24      1.60 o 
  -1  -4  22        7.81        7.37      2.07 o 
   0  -4  22        6.20        7.42      1.33 o 
  -2  -3  22        4.47        2.75      1.72 o 
  -1  -3  22        5.37        7.38      1.95 o 
   0  -3  22        4.16        4.43      2.79 o 
   1  -3  22        2.86        1.17      1.92 o 
  -2  -2  22        9.82        8.39      2.34 o 
  -1  -2  22        4.83        3.02      2.04 o 
   0  -2  22        4.86        4.88      1.24 o 
   1  -2  22        4.22        6.30      1.89 o 
  -2  -1  22        1.14        0.89      1.44 o 
  -1  -1  22        0.17        1.90      1.48 o 
   0  -1  22        6.69        5.94      3.14 o 
   1  -1  22        3.88        0.32      2.20 o 
  -2   0  22       16.27       20.56      2.23 o 
  -1   0  22        0.37        1.80      1.80 o 
   0   0  22       11.14       21.66      9.30 o 
   1   0  22        1.30        1.95      1.39 o 
  -2   1  22        1.14        2.09      1.43 o 
  -1   1  22        0.17        1.96      1.96 o 
   0   1  22        6.70        4.82      3.15 o 
   1   1  22        3.90        1.62      1.56 o 
  -2   2  22        9.82       11.28      2.04 o 
  -1   2  22        4.80        6.52      1.83 o 
   0   2  22        4.85        3.65      1.15 o 
   1   2  22        4.22        5.58      1.40 o 
  -2   3  22        4.48        2.42      2.11 o 
  -1   3  22        5.36        3.34      2.09 o 
   0   3  22        4.15        2.67      2.36 o 
   1   3  22        2.86        1.18      1.69 o 
  -1   4  22        7.79        9.32      1.80 o 
   0   4  22        6.19        6.14      1.17 o 
  -1  -3  23       17.65       18.50      2.34 o 
   0  -3  23        0.59        1.17      1.17 o 
  -2  -2  23        0.70        1.37      1.69 o 
  -1  -2  23       17.36       19.76      2.33 o 
   0  -2  23        4.59        5.80      1.88 o 
   1  -2  23        2.88        3.79      1.56 o 
  -2  -1  23        5.11        7.42      1.87 o 
  -1  -1  23       17.69       21.27      2.53 o 
   0  -1  23        1.81        3.00      1.96 o 
   1  -1  23        0.56        0.96      1.71 o 
  -2   0  23        2.00        3.02      1.54 o 
  -1   0  23       13.61       12.47      2.18 o 
   0   0  23        9.47        8.30      3.07 o 
   1   0  23        1.14        1.39      1.67 o 
  -2   1  23        5.10        1.99      1.92 o 
  -1   1  23       17.68       13.75      2.23 o 
   0   1  23        1.82        2.38      2.55 o 
   1   1  23        0.56        2.12      1.64 o 
  -1   2  23       17.36       18.68      2.35 o 
   0   2  23        4.57        5.78      1.11 o 
   1   2  23        2.87        0.60      1.50 o 
  -1   3  23       17.67       16.01      2.29 o 
   0   3  23        0.58        0.02      0.98 o 
  -1  -2  24        3.98        5.28      1.68 o 
   0  -2  24        3.37        4.63      1.18 o 
  -1  -1  24        0.10        1.10      1.54 o 
   0  -1  24        6.19        6.24      1.93 o 
  -1   0  24        3.88        3.52      1.88 o 
   0   0  24        4.27        1.56      2.64 o 
   1   0  24       12.95       16.58      2.54 o 
  -1   1  24        0.10        1.69      1.69 o 
   0   1  24        6.19        6.27      3.33 o 
  -1   2  24        3.93        1.39      1.76 o 
   0   2  24        3.34        3.06      1.35 o 
   0   0  25        3.96        6.89      2.27 o 
                                                 
